# Supplementary material for: catena-Poly[[bis­(p-toluene­sulfonato-κO)palladium(II)]bis­(μ-1,3-di-4-pyridylpropane-κ2 N:N′)]
Source: Acta Crystallogr Sect E Struct Rep Online. 2009 Aug 22;65(Pt 9):m1116. doi: 10.1107/S1600536809032760 (PMC2969940; doi:10.1107/S1600536809032760)
Supplement: Supplementary file 1 [file e-65-m1116-sup1.cif]

##############################################################################
###                                                                        ###
###        Electronic paper (Acta Crystallographica Section E)             ###
###                                                                        ###
##############################################################################
#                                                                            #
# This CIF contains the data in a paper accepted for publication in Acta     #
# Crystallographica Section E. It conforms to the requirements of Notes      #
# for Authors for Section E, and has been peer reviewed under the auspices   #
# of the IUCr Commission on Journals.                                        #
#                                                                            #
# Full details of the Crystallographic Information File format               #
# are given in the paper "The Crystallographic Information File (CIF):       #
# a New Standard Archive File for Crystallography" by S. R. Hall, F. H.      #
# Allen and I. D. Brown [Acta Cryst. (1991), A47, 655-685].                  #
#                                                                            #
# The current version of the core CIF dictionary is obtainable from          #
# ftp://ftp.iucr.org/pub/cif_core.dic. The current version number is 2.4.    #
#                                                                            #
# Software is freely available for graphical display of the structure(s) in  #
# this CIF.  For information consult the CIF home page http://www.iucr.org/  #
# cif/home.html                                                              #
#                                                                            #
# This file may be used for bona fide research purposes within the           #
# scientific community so long as proper attribution is given to the journal # 
# article from which it was obtained.                                        #
#                                                                            #
##############################################################################
                                             
data_global
_audit_creation_method     'WinGX routine CIF_UPDATE'
_audit_conform_dict_name     cif_core.dic
_audit_conform_dict_version     2.4
_journal_data_validation_number     ?
_journal_date_recd_electronic     2009-07-25
_journal_date_accepted     2009-08-17
_journal_name_full     'Acta Crystallographica, Section E'
_journal_year     2009
_journal_volume     65
_journal_issue      9
_journal_page_first     m1116
_journal_page_last     m1116
_journal_paper_category     QM
_journal_coeditor_code     BX2229
_publ_contact_author_name     'Prof. Li, Zhongfang'
_publ_contact_author_address
;
 College of Chemical Engineering
      Shandong University of Technology
      Zibo, 255049
      People's Republic of China
;
_publ_contact_author_email     'zhfli_sdut@yahoo.cn'
_publ_contact_author_fax     '0086-533-8428220'
_publ_contact_author_phone     '0086-533-8428220'
_publ_section_title
;\
<i>catena</i>-Poly[[bis(<i>p</i>-toluenesulfonato-\k<i>O</i>)palladium(II)]\
bis(\m-1,3-di-4-pyridylpropane-\k^2^<i>N</i>:<i>N</i>')]
;
loop_
    _publ_author_name
    _publ_author_address
    'Wang, Suwen'
;     College of Chemical Engineering
      Shandong University of Technology
      Zibo 255049
      People's Republic of China
;
    'Yang, Tianyu'
;     The College of Life Sciences
      Northwest University
      Xi-an 710069
      People's Republic of China
;
    'Li, Zhongfang'
;     College of Chemical Engineering
      Shandong University of Technology
      Zibo 255049
      People's Republic of China
;
    'Yu, Xianjin'
;     College of Chemical Engineering
      Shandong University of Technology
      Zibo 255049
      People's Republic of China
;
data_I
_audit_creation_method     'WinGX routine CIF_UPDATE'
_chemical_name_systematic
;
<i>catena</i>-Poly[[bis(<i>p</i>-toluenesulfonato-
\k<i>O</i>)palladium(II)]bis(\m-1,3-di-4-pyridylpropane-
\k^2^<i>N</i>:<i>N</i>')]
;
_chemical_formula_moiety     'C40 H42 N4 O6 Pd S2'
_chemical_formula_sum     'C40 H42 N4 O6 Pd S2'
_chemical_formula_iupac     '[Pd (C7 H7 O3 S)2 (C13 H14 N2)2]'
_chemical_formula_weight     845.3
_symmetry_cell_setting     'Orthorhombic'
_symmetry_space_group_name_H-M     'P n n a'
_symmetry_space_group_name_Hall     '-P 2a 2bc'
loop_
    _symmetry_equiv_pos_as_xyz
    'x, y, z'
    '-x+1/2, -y, z'
    'x, -y+1/2, -z+1/2'
    '-x+1/2, y+1/2, -z+1/2'
    '-x, -y, -z'
    'x-1/2, y, -z'
    '-x, y-1/2, z-1/2'
    'x-1/2, -y-1/2, z-1/2'
_cell_length_a     23.818(2)
_cell_length_b     17.4359(10)
_cell_length_c     9.3341(10)
_cell_angle_alpha     90
_cell_angle_beta     90
_cell_angle_gamma     90
_cell_volume     3876.3(6)
_cell_formula_units_Z     4
_cell_measurement_reflns_used     7795
_cell_measurement_theta_min     2.36
_cell_measurement_theta_max     28.15
_cell_measurement_temperature     273(2)
_exptl_crystal_description     block
_exptl_crystal_colour     colorless
_exptl_crystal_size_max     0.12
_exptl_crystal_size_mid     0.08
_exptl_crystal_size_min     0.01
_exptl_crystal_density_diffrn     1.448
_exptl_crystal_density_method     'not measured'
_exptl_crystal_F_000     1744
_exptl_absorpt_coefficient_mu     0.638
_exptl_absorpt_correction_type     'multi-scan'
_exptl_absorpt_process_details     '(SADABS; Bruker, 2001)'
_exptl_absorpt_correction_T_min     0.9274
_exptl_absorpt_correction_T_max     0.9936
_exptl_special_details
;
;
_diffrn_ambient_temperature     273(2)
_diffrn_radiation_type     MoK\a
_diffrn_radiation_wavelength     0.71073
_diffrn_radiation_source     'fine-focus sealed tube'
_diffrn_radiation_monochromator     graphite
_diffrn_measurement_device_type     'Bruker APEXII CCD area-detector'
_diffrn_measurement_method     '\f and \w'
_diffrn_reflns_number     18799
_diffrn_reflns_av_R_equivalents     0.0675
_diffrn_reflns_theta_min     2.34
_diffrn_reflns_theta_max     25
_diffrn_reflns_theta_full     25
_diffrn_measured_fraction_theta_max     0.985
_diffrn_measured_fraction_theta_full     0.985
_diffrn_reflns_limit_h_min     -28
_diffrn_reflns_limit_h_max     26
_diffrn_reflns_limit_k_min     -20
_diffrn_reflns_limit_k_max     20
_diffrn_reflns_limit_l_min     -11
_diffrn_reflns_limit_l_max     9
_refine_special_details
;
Refinement of <i>F</i>^2^ against ALL reflections. The weighted <i>R</i>-factor
<i>wR</i> and goodness of fit <i>S</i> are based on <i>F</i>^2^, conventional
<i>R</i>-factors <i>R</i> are based on <i>F</i>, with <i>F</i> set to zero for
negative <i>F</i>^2^. The threshold expression of <i>F</i>^2^ >
2\s(<i>F</i>^2^) is used only for calculating <i>R</i>-factors(gt) <i>etc</i>.
and is not relevant to the choice of reflections for refinement.
<i>R</i>-factors based on <i>F</i>^2^ are statistically about twice as large
as those based on <i>F</i>, and <i>R</i>- factors based on ALL data will be
even larger.
;
_reflns_number_total     3374
_reflns_number_gt     2761
_reflns_threshold_expression     I>2\s(I)
_refine_ls_structure_factor_coef     Fsqd
_refine_ls_matrix_type     full
_refine_ls_R_factor_all     0.0407
_refine_ls_R_factor_gt     0.0333
_refine_ls_wR_factor_ref     0.0913
_refine_ls_goodness_of_fit_ref     1.084
_refine_ls_restrained_S_all     1.084
_refine_ls_number_reflns     3374
_refine_ls_number_parameters     251
_refine_ls_number_restraints     0
_refine_ls_hydrogen_treatment     noref
_refine_ls_weighting_scheme     calc
_refine_ls_weighting_details
         'calc w=1/[\s^2^(Fo^2^)+(0.0492P)^2^+0.7971P] where P=(Fo^2^+2Fc^2^)/3'
_atom_sites_solution_hydrogens     geom
_atom_sites_solution_primary     direct
_atom_sites_solution_secondary     difmap
_refine_ls_shift/su_max     0.047
_refine_ls_shift/su_mean     0.003
_refine_diff_density_max     0.614
_refine_diff_density_min     -0.666
_refine_ls_extinction_method     none
loop_
    _atom_type_symbol
    _atom_type_description
    _atom_type_scat_dispersion_real
    _atom_type_scat_dispersion_imag
    _atom_type_scat_source
    C C 0.0033 0.0016 'International Tables Vol C Tables 4.2.6.8 and 6.1.1.4'
    H H 0 0 'International Tables Vol C Tables 4.2.6.8 and 6.1.1.4'
    N N 0.0061 0.0033 'International Tables Vol C Tables 4.2.6.8 and 6.1.1.4'
    O O 0.0106 0.006 'International Tables Vol C Tables 4.2.6.8 and 6.1.1.4'
    Pd Pd -0.9988 1.0072 'International Tables Vol C Tables 4.2.6.8 and 6.1.1.4'
    S S 0.1246 0.1234 'International Tables Vol C Tables 4.2.6.8 and 6.1.1.4'
_computing_data_collection     'APEX2 (Bruker, 2004)'
_computing_cell_refinement     'SAINT-Plus (Bruker, 2001)'
_computing_data_reduction     'SAINT-Plus (Bruker, 2001)'
_computing_structure_solution     'SHELXS97 (Sheldrick, 2008)'
_computing_structure_refinement     'SHELXL97 (Sheldrick, 2008)'
_computing_molecular_graphics     'SHELXTL (Sheldrick, 2008)'
_computing_publication_material     'SHELXTL (Sheldrick, 2008)'
loop_
    _atom_site_type_symbol
    _atom_site_label
    _atom_site_fract_x
    _atom_site_fract_y
    _atom_site_fract_z
    _atom_site_U_iso_or_equiv
    _atom_site_adp_type
    _atom_site_calc_flag
    _atom_site_refinement_flags
    _atom_site_occupancy
    _atom_site_disorder_assembly
    _atom_site_disorder_group
    Pd Pd1 0.405803(9) 0.25 0.25 0.02547(12) Uani d S 1 . .
    S S1 0.38959(4) 0.12445(5) 0.56888(8) 0.0569(2) Uani d . 1 . .
    O O1A 0.453(3) 0.1210(9) 0.624(7) 0.110(16) Uani d P 0.30(5) A 1
    O O1B 0.4230(9) 0.1297(6) 0.6913(16) 0.095(4) Uani d P 0.70(5) A 2
    O O2 0.40587(9) 0.15978(13) 0.4355(3) 0.0623(6) Uani d . 1 A .
    O O3 0.33358(13) 0.15336(15) 0.6086(3) 0.1029(11) Uani d . 1 A .
    N N1 0.47636(8) 0.18031(12) 0.1367(2) 0.0352(5) Uani d . 1 . .
    N N2 0.33394(8) 0.17892(12) 0.1424(3) 0.0383(5) Uani d . 1 . .
    C C1 0.3609(3) -0.2217(3) 0.4820(7) 0.144(2) Uani d . 1 . .
    H H1A 0.3825 -0.2462 0.5559 0.216 Uiso calc R 1 . .
    H H1B 0.3744 -0.2378 0.3899 0.216 Uiso calc R 1 . .
    H H1C 0.3221 -0.2357 0.4918 0.216 Uiso calc R 1 . .
    C C2 0.3669(2) -0.1344(2) 0.4956(4) 0.0741(11) Uani d . 1 . .
    C C3 0.32559(17) -0.0900(2) 0.5550(4) 0.0739(11) Uani d . 1 A .
    H H3 0.2924 -0.1132 0.5847 0.089 Uiso calc R 1 . .
    C C4 0.33176(13) -0.01173(19) 0.5722(3) 0.0561(8) Uani d . 1 . .
    H H4 0.3027 0.0166 0.6125 0.067 Uiso calc R 1 A .
    C C5 0.37985(12) 0.02464(16) 0.5309(3) 0.0405(6) Uani d . 1 A .
    C C6 0.42192(14) -0.0190(2) 0.4681(3) 0.0520(8) Uani d . 1 . .
    H H6 0.4549 0.0043 0.4371 0.062 Uiso calc R 1 A .
    C C7 0.41461(17) -0.0978(2) 0.4516(4) 0.0663(10) Uani d . 1 A .
    H H7 0.4431 -0.1264 0.4093 0.08 Uiso calc R 1 . .
    C C8 0.48162(10) 0.16862(16) -0.0055(3) 0.0386(6) Uani d . 1 . .
    H H8 0.4599 0.1982 -0.067 0.046 Uiso calc R 1 . .
    C C9 0.51733(10) 0.11541(16) -0.0644(3) 0.0389(6) Uani d . 1 . .
    H H9 0.519 0.1092 -0.1632 0.047 Uiso calc R 1 . .
    C C10 0.50992(12) 0.13828(18) 0.2226(3) 0.0408(7) Uani d . 1 . .
    H H10 0.5079 0.1461 0.321 0.049 Uiso calc R 1 . .
    C C11 0.54674(10) 0.08471(16) 0.1715(3) 0.0410(7) Uani d . 1 . .
    H H11 0.5691 0.0572 0.2351 0.049 Uiso calc R 1 . .
    C C12 0.55099(10) 0.07100(14) 0.0245(3) 0.0339(6) Uani d . 1 . .
    C C13 0.58962(10) 0.01068(17) -0.0364(4) 0.0442(7) Uani d . 1 . .
    H H13A 0.5701 -0.0172 -0.1113 0.053 Uiso calc R 1 . .
    H H13B 0.5993 -0.0256 0.0385 0.053 Uiso calc R 1 . .
    C C14 0.64305(10) 0.04495(15) -0.0976(3) 0.0398(6) Uani d . 1 . .
    H H14A 0.662 0.0064 -0.1547 0.048 Uiso calc R 1 . .
    H H14B 0.6332 0.0871 -0.1605 0.048 Uiso calc R 1 . .
    C C15 0.32321(11) 0.17269(16) 0.0008(3) 0.0402(6) Uani d . 1 . .
    H H15 0.3494 0.1923 -0.0634 0.048 Uiso calc R 1 . .
    C C16 0.29563(12) 0.15034(19) 0.2325(3) 0.0423(7) Uani d . 1 . .
    H H16 0.3019 0.1544 0.3306 0.051 Uiso calc R 1 . .
    C C17 0.24731(11) 0.11523(15) 0.1860(3) 0.0413(6) Uani d . 1 . .
    H H17 0.2221 0.0952 0.2523 0.05 Uiso calc R 1 . .
    C C18 0.27591(11) 0.13906(16) -0.0530(3) 0.0419(7) Uani d . 1 . .
    H H18 0.2705 0.136 -0.1516 0.05 Uiso calc R 1 . .
    C C19 0.23581(10) 0.10944(14) 0.0402(3) 0.0341(6) Uani d . 1 . .
    C C20 0.18311(10) 0.07391(16) -0.0165(3) 0.0380(6) Uani d . 1 . .
    H H20A 0.1932 0.0314 -0.0783 0.046 Uiso calc R 1 . .
    H H20B 0.1637 0.1115 -0.0748 0.046 Uiso calc R 1 . .
loop_
    _atom_site_aniso_label
    _atom_site_aniso_U_11
    _atom_site_aniso_U_22
    _atom_site_aniso_U_33
    _atom_site_aniso_U_12
    _atom_site_aniso_U_13
    _atom_site_aniso_U_23
    Pd1 0.01639(17) 0.02857(17) 0.03145(18) 0 0 -0.00186(10)
    S1 0.0873(6) 0.0455(4) 0.0379(4) -0.0102(4) -0.0087(4) 0.0075(3)
    O1A 0.17(3) 0.066(7) 0.09(3) -0.003(9) -0.09(2) 0.001(8)
    O1B 0.157(9) 0.075(3) 0.051(5) -0.031(4) -0.053(6) -0.004(4)
    O2 0.0648(14) 0.0570(14) 0.0652(15) -0.0050(10) 0.0055(11) 0.0284(12)
    O3 0.131(3) 0.0669(17) 0.111(2) 0.0160(17) 0.070(2) -0.0008(16)
    N1 0.0283(11) 0.0425(12) 0.0347(12) 0.0029(9) -0.0016(9) -0.0028(10)
    N2 0.0273(11) 0.0437(13) 0.0438(14) -0.0045(9) 0.0016(10) -0.0048(11)
    C1 0.238(7) 0.055(3) 0.139(5) -0.016(4) -0.024(5) -0.015(3)
    C2 0.112(3) 0.050(2) 0.060(2) -0.011(2) -0.016(2) 0.0012(18)
    C3 0.074(2) 0.067(2) 0.081(3) -0.027(2) -0.007(2) 0.012(2)
    C4 0.0464(17) 0.061(2) 0.061(2) -0.0019(15) 0.0018(15) 0.0076(17)
    C5 0.0437(16) 0.0474(16) 0.0304(14) 0.0013(13) -0.0044(12) 0.0069(12)
    C6 0.0503(17) 0.070(2) 0.0361(16) 0.0020(16) -0.0016(14) 0.0063(15)
    C7 0.092(3) 0.065(2) 0.0421(19) 0.029(2) -0.0071(19) -0.0055(17)
    C8 0.0314(14) 0.0502(16) 0.0342(14) 0.0048(12) 0.0004(12) 0.0043(12)
    C9 0.0332(14) 0.0546(16) 0.0291(14) 0.0025(12) 0.0021(11) -0.0025(12)
    C10 0.0342(15) 0.0593(18) 0.0290(14) 0.0092(14) -0.0006(11) -0.0013(12)
    C11 0.0300(14) 0.0534(17) 0.0397(17) 0.0118(12) -0.0016(12) 0.0052(13)
    C12 0.0199(12) 0.0379(14) 0.0438(16) -0.0053(10) 0.0046(11) -0.0043(12)
    C13 0.0272(14) 0.0428(16) 0.063(2) -0.0035(11) 0.0099(13) -0.0097(15)
    C14 0.0245(13) 0.0457(16) 0.0491(17) -0.0017(11) 0.0087(12) -0.0088(13)
    C15 0.0341(14) 0.0463(16) 0.0402(16) -0.0064(12) 0.0046(12) -0.0023(13)
    C16 0.0328(15) 0.0582(19) 0.0359(16) -0.0070(14) -0.0038(12) 0.0000(13)
    C17 0.0299(14) 0.0512(17) 0.0430(16) -0.0085(12) -0.0003(13) 0.0016(14)
    C18 0.0399(15) 0.0504(17) 0.0353(15) -0.0053(13) -0.0007(12) -0.0038(13)
    C19 0.0298(13) 0.0329(13) 0.0395(15) 0.0017(10) -0.0011(11) -0.0022(11)
    C20 0.0276(14) 0.0416(15) 0.0448(16) -0.0018(11) -0.0062(12) -0.0023(13)
_geom_special_details
;
All s.u.'s (except the s.u. in the dihedral angle between two l.s. planes) are
estimated using the full covariance matrix. The cell s.u.'s are taken into
account individually in the estimation of s.u.'s in distances, angles and
torsion angles; correlations between s.u.'s in cell parameters are only used
when they are defined by crystal symmetry. An approximate (isotropic)
treatment of cell s.u.'s is used for estimating s.u.'s involving l.s. planes.
;
loop_
    _geom_bond_atom_site_label_1
    _geom_bond_atom_site_label_2
    _geom_bond_site_symmetry_2
    _geom_bond_distance
    _geom_bond_publ_flag
    Pd1 N1 3 2.328(2) ?
    Pd1 N1 . 2.328(2) ?
    Pd1 O2 . 2.339(2) ?
    Pd1 O2 3 2.339(2) ?
    Pd1 N2 . 2.340(2) ?
    Pd1 N2 3 2.340(2) ?
    S1 O1B . 1.396(6) ?
    S1 O2 . 1.442(2) ?
    S1 O3 . 1.473(3) ?
    S1 O1A . 1.59(4) ?
    S1 C5 . 1.791(3) ?
    N1 C8 . 1.348(3) ?
    N1 C10 . 1.349(3) ?
    N2 C16 . 1.338(3) ?
    N2 C15 . 1.350(4) ?
    C1 C2 . 1.535(5) ?
    C1 H1A . 0.96 ?
    C1 H1B . 0.96 ?
    C1 H1C . 0.96 ?
    C2 C7 . 1.367(5) ?
    C2 C3 . 1.369(6) ?
    C3 C4 . 1.382(5) ?
    C3 H3 . 0.93 ?
    C4 C5 . 1.365(4) ?
    C4 H4 . 0.93 ?
    C5 C6 . 1.388(4) ?
    C6 C7 . 1.394(5) ?
    C6 H6 . 0.93 ?
    C7 H7 . 0.93 ?
    C8 C9 . 1.373(4) ?
    C8 H8 . 0.93 ?
    C9 C12 . 1.389(4) ?
    C9 H9 . 0.93 ?
    C10 C11 . 1.367(4) ?
    C10 H10 . 0.93 ?
    C11 C12 . 1.397(4) ?
    C11 H11 . 0.93 ?
    C12 C13 . 1.508(4) ?
    C13 C14 . 1.517(3) ?
    C13 H13A . 0.97 ?
    C13 H13B . 0.97 ?
    C14 C20 6_655 1.516(4) ?
    C14 H14A . 0.97 ?
    C14 H14B . 0.97 ?
    C15 C18 . 1.366(4) ?
    C15 H15 . 0.93 ?
    C16 C17 . 1.374(4) ?
    C16 H16 . 0.93 ?
    C17 C19 . 1.392(4) ?
    C17 H17 . 0.93 ?
    C18 C19 . 1.392(4) ?
    C18 H18 . 0.93 ?
    C19 C20 . 1.496(3) ?
    C20 C14 6 1.516(4) ?
    C20 H20A . 0.97 ?
    C20 H20B . 0.97 ?
loop_
    _geom_angle_atom_site_label_1
    _geom_angle_atom_site_label_2
    _geom_angle_atom_site_label_3
    _geom_angle_site_symmetry_1
    _geom_angle_site_symmetry_3
    _geom_angle
    _geom_angle_publ_flag
    N1 Pd1 N1 3 . 87.57(10) ?
    N1 Pd1 O2 3 . 90.82(8) ?
    N1 Pd1 O2 . . 89.13(8) ?
    N1 Pd1 O2 3 3 89.13(8) ?
    N1 Pd1 O2 . 3 90.82(8) ?
    O2 Pd1 O2 . 3 179.93(11) ?
    N1 Pd1 N2 3 . 178.41(7) ?
    N1 Pd1 N2 . . 93.24(8) ?
    O2 Pd1 N2 . . 87.83(8) ?
    O2 Pd1 N2 3 . 92.23(8) ?
    N1 Pd1 N2 3 3 93.24(8) ?
    N1 Pd1 N2 . 3 178.41(7) ?
    O2 Pd1 N2 . 3 92.23(8) ?
    O2 Pd1 N2 3 3 87.83(8) ?
    N2 Pd1 N2 . 3 85.97(10) ?
    O1B S1 O2 . . 121.7(8) ?
    O1B S1 O3 . . 106.7(11) ?
    O2 S1 O3 . . 108.33(16) ?
    O2 S1 O1A . . 92(2) ?
    O3 S1 O1A . . 142(2) ?
    O1B S1 C5 . . 107.4(4) ?
    O2 S1 C5 . . 106.20(14) ?
    O3 S1 C5 . . 105.37(15) ?
    O1A S1 C5 . . 98.6(8) ?
    S1 O2 Pd1 . . 157.82(15) ?
    C8 N1 C10 . . 116.6(2) ?
    C8 N1 Pd1 . . 126.37(17) ?
    C10 N1 Pd1 . . 116.20(17) ?
    C16 N2 C15 . . 117.2(2) ?
    C16 N2 Pd1 . . 115.22(18) ?
    C15 N2 Pd1 . . 126.96(18) ?
    C2 C1 H1A . . 109.5 ?
    C2 C1 H1B . . 109.5 ?
    H1A C1 H1B . . 109.5 ?
    C2 C1 H1C . . 109.5 ?
    H1A C1 H1C . . 109.5 ?
    H1B C1 H1C . . 109.5 ?
    C7 C2 C3 . . 117.1(3) ?
    C7 C2 C1 . . 121.0(5) ?
    C3 C2 C1 . . 121.9(5) ?
    C2 C3 C4 . . 121.9(3) ?
    C2 C3 H3 . . 119 ?
    C4 C3 H3 . . 119 ?
    C5 C4 C3 . . 121.0(3) ?
    C5 C4 H4 . . 119.5 ?
    C3 C4 H4 . . 119.5 ?
    C4 C5 C6 . . 118.1(3) ?
    C4 C5 S1 . . 120.3(2) ?
    C6 C5 S1 . . 121.5(2) ?
    C5 C6 C7 . . 119.8(3) ?
    C5 C6 H6 . . 120.1 ?
    C7 C6 H6 . . 120.1 ?
    C2 C7 C6 . . 122.1(3) ?
    C2 C7 H7 . . 119 ?
    C6 C7 H7 . . 119 ?
    N1 C8 C9 . . 123.6(3) ?
    N1 C8 H8 . . 118.2 ?
    C9 C8 H8 . . 118.2 ?
    C8 C9 C12 . . 119.7(3) ?
    C8 C9 H9 . . 120.2 ?
    C12 C9 H9 . . 120.2 ?
    N1 C10 C11 . . 123.0(2) ?
    N1 C10 H10 . . 118.5 ?
    C11 C10 H10 . . 118.5 ?
    C10 C11 C12 . . 120.4(2) ?
    C10 C11 H11 . . 119.8 ?
    C12 C11 H11 . . 119.8 ?
    C9 C12 C11 . . 116.7(2) ?
    C9 C12 C13 . . 121.1(3) ?
    C11 C12 C13 . . 122.2(3) ?
    C12 C13 C14 . . 112.3(2) ?
    C12 C13 H13A . . 109.2 ?
    C14 C13 H13A . . 109.2 ?
    C12 C13 H13B . . 109.2 ?
    C14 C13 H13B . . 109.2 ?
    H13A C13 H13B . . 107.9 ?
    C20 C14 C13 6_655 . 113.3(2) ?
    C20 C14 H14A 6_655 . 108.9 ?
    C13 C14 H14A . . 108.9 ?
    C20 C14 H14B 6_655 . 108.9 ?
    C13 C14 H14B . . 108.9 ?
    H14A C14 H14B . . 107.7 ?
    N2 C15 C18 . . 123.4(3) ?
    N2 C15 H15 . . 118.3 ?
    C18 C15 H15 . . 118.3 ?
    N2 C16 C17 . . 122.6(3) ?
    N2 C16 H16 . . 118.7 ?
    C17 C16 H16 . . 118.7 ?
    C16 C17 C19 . . 120.4(3) ?
    C16 C17 H17 . . 119.8 ?
    C19 C17 H17 . . 119.8 ?
    C15 C18 C19 . . 119.7(3) ?
    C15 C18 H18 . . 120.2 ?
    C19 C18 H18 . . 120.2 ?
    C17 C19 C18 . . 116.7(2) ?
    C17 C19 C20 . . 122.7(2) ?
    C18 C19 C20 . . 120.5(2) ?
    C19 C20 C14 . 6 114.7(2) ?
    C19 C20 H20A . . 108.6 ?
    C14 C20 H20A 6 . 108.6 ?
    C19 C20 H20B . . 108.6 ?
    C14 C20 H20B 6 . 108.6 ?
    H20A C20 H20B . . 107.6 ?
loop_
    _geom_torsion_atom_site_label_1
    _geom_torsion_atom_site_label_2
    _geom_torsion_atom_site_label_3
    _geom_torsion_atom_site_label_4
    _geom_torsion_site_symmetry_1
    _geom_torsion_site_symmetry_2
    _geom_torsion_site_symmetry_3
    _geom_torsion_site_symmetry_4
    _geom_torsion
    _geom_torsion_publ_flag
    O1B S1 O2 Pd1 . . . . -103.6(11) ?
    O3 S1 O2 Pd1 . . . . 20.5(5) ?
    O1A S1 O2 Pd1 . . . . -127.1(14) ?
    C5 S1 O2 Pd1 . . . . 133.3(4) ?
    N1 Pd1 O2 S1 3 . . . 91.8(4) ?
    N1 Pd1 O2 S1 . . . . 179.3(4) ?
    N2 Pd1 O2 S1 . . . . -87.4(4) ?
    N2 Pd1 O2 S1 3 . . . -1.5(4) ?
    N1 Pd1 N1 C8 3 . . . -127.0(2) ?
    O2 Pd1 N1 C8 . . . . 142.2(2) ?
    O2 Pd1 N1 C8 3 . . . -37.9(2) ?
    O2 Pd1 N1 C10 . . . . -27.1(2) ?
    O2 Pd1 N1 C10 3 . . . 152.9(2) ?
    N2 Pd1 N1 C10 . . . . -114.83(19) ?
    N1 Pd1 N2 C16 . . . . 128.3(2) ?
    O2 Pd1 N2 C16 3 . . . -140.8(2) ?
    N2 Pd1 N2 C16 3 . . . -53.09(18) ?
    N1 Pd1 N2 C15 . . . . -61.2(2) ?
    O2 Pd1 N2 C15 . . . . -150.2(2) ?
    O2 Pd1 N2 C15 3 . . . 29.7(2) ?
    N2 Pd1 N2 C15 3 . . . 117.4(2) ?
    C7 C2 C3 C4 . . . . -0.9(6) ?
    C1 C2 C3 C4 . . . . 177.5(4) ?
    C2 C3 C4 C5 . . . . -0.4(6) ?
    C3 C4 C5 C6 . . . . 1.5(5) ?
    C3 C4 C5 S1 . . . . -174.3(3) ?
    O1B S1 C5 C4 . . . . 98.9(12) ?
    O2 S1 C5 C4 . . . . -129.5(2) ?
    O3 S1 C5 C4 . . . . -14.7(3) ?
    O1A S1 C5 C4 . . . . 136(3) ?
    O1B S1 C5 C6 . . . . -76.7(12) ?
    O2 S1 C5 C6 . . . . 54.9(3) ?
    O3 S1 C5 C6 . . . . 169.7(2) ?
    O1A S1 C5 C6 . . . . -40(3) ?
    C4 C5 C6 C7 . . . . -1.3(4) ?
    S1 C5 C6 C7 . . . . 174.4(2) ?
    C3 C2 C7 C6 . . . . 1.1(5) ?
    C1 C2 C7 C6 . . . . -177.4(4) ?
    C5 C6 C7 C2 . . . . 0.0(5) ?
    C10 N1 C8 C9 . . . . 2.2(4) ?
    Pd1 N1 C8 C9 . . . . -166.94(19) ?
    N1 C8 C9 C12 . . . . -0.9(4) ?
    C8 N1 C10 C11 . . . . -1.7(4) ?
    Pd1 N1 C10 C11 . . . . 168.6(2) ?
    N1 C10 C11 C12 . . . . -0.2(4) ?
    C8 C9 C12 C11 . . . . -1.0(4) ?
    C8 C9 C12 C13 . . . . 178.5(2) ?
    C10 C11 C12 C9 . . . . 1.5(4) ?
    C10 C11 C12 C13 . . . . -178.0(3) ?
    C9 C12 C13 C14 . . . . 78.7(3) ?
    C11 C12 C13 C14 . . . . -101.9(3) ?
    C12 C13 C14 C20 . . . 6_655 72.0(3) ?
    C16 N2 C15 C18 . . . . -0.1(4) ?
    Pd1 N2 C15 C18 . . . . -170.4(2) ?
    C15 N2 C16 C17 . . . . 0.6(4) ?
    Pd1 N2 C16 C17 . . . . 172.0(2) ?
    N2 C16 C17 C19 . . . . -1.3(5) ?
    N2 C15 C18 C19 . . . . 0.3(4) ?
    C16 C17 C19 C18 . . . . 1.4(4) ?
    C16 C17 C19 C20 . . . . -178.2(3) ?
    C15 C18 C19 C17 . . . . -0.9(4) ?
    C15 C18 C19 C20 . . . . 178.6(2) ?
    C17 C19 C20 C14 . . . 6 0.2(4) ?
    C18 C19 C20 C14 . . . 6 -179.3(2) ?
