# Supplementary material for: catena-Poly[[bis­(p-toluene­sulfonato-κO)palladium(II)]bis­(μ-1,3-di-4-pyridylpropane-κ2 N:N′)]
Source: Acta Crystallogr Sect E Struct Rep Online. 2009 Aug 22;65(Pt 9):m1116. doi: 10.1107/S1600536809032760 (PMC2969940; doi:10.1107/S1600536809032760)
Supplement: Supplementary file 2 [file e-65-m1116-Isup2.hkl]

# 
# h,k,l, Fc-squared, Fo-squared, sigma(Fo-squared) and status flag 
# 
data_I
_shelx_title ' z in Pnna' 
_shelx_refln_list_code          4 
_shelx_F_calc_maximum      314.66 
_exptl_crystal_F_000      1744.00 
_reflns_d_resolution_high  0.8409 
 
loop_ 
 _symmetry_equiv_pos_as_xyz 
 'x, y, z' 
 '-x+1/2, -y, z' 
 '-x+1/2, y+1/2, -z+1/2' 
 'x, -y+1/2, -z+1/2' 
 '-x, -y, -z' 
 'x-1/2, y, -z' 
 'x-1/2, -y-1/2, z-1/2' 
 '-x, y-1/2, z-1/2' 
 
_cell_length_a    23.8176 
_cell_length_b    17.4359 
_cell_length_c     9.3341 
_cell_angle_alpha  90.000 
_cell_angle_beta   90.000 
_cell_angle_gamma  90.000 
 
_shelx_F_squared_multiplier     1.000 
 
loop_ 
 _refln_index_h 
 _refln_index_k 
 _refln_index_l 
 _refln_F_squared_calc 
 _refln_F_squared_meas 
 _refln_F_squared_sigma 
 _refln_observed_status 
   6   0   0     7829.25     8157.11     88.72 o 
   8   0   0      148.42      149.32     12.94 o 
  10   0   0    25401.98    22575.93    288.65 o 
  12   0   0    31926.41    31813.83    550.00 o 
  14   0   0    17031.47    17333.65    528.63 o 
  16   0   0    13991.64    14431.05    459.15 o 
  18   0   0      155.93      238.95     26.85 o 
  22   0   0     4491.89     4468.65    214.37 o 
  24   0   0        5.55        0.00     33.63 o 
  26   0   0     7386.24     6854.29    296.03 o 
  28   0   0     2832.84     3399.83    222.77 o 
   4   1   0     8312.72    10226.45   1073.63 o 
   6   1   0     1850.88     1805.10     38.67 o 
  10   1   0     4023.28     3551.90     46.80 o 
  12   1   0    31394.91    30254.65    403.56 o 
  14   1   0    21047.46    20868.66    359.61 o 
  16   1   0      851.45      834.35     27.80 o 
  18   1   0    10808.62    10638.43    145.61 o 
  20   1   0      220.23      264.28     33.11 o 
  22   1   0       45.33       25.67     44.43 o 
  24   1   0     2702.67     2758.59    127.55 o 
  26   1   0       16.25       22.32     30.73 o 
  28   1   0     3219.31     3027.49    173.53 o 
   0   2   0     2696.64     3407.63     60.05 o 
   2   2   0     1932.89     2103.18     37.83 o 
   4   2   0     1648.12     1842.44     36.85 o 
   6   2   0      815.52     1061.63     62.57 o 
   8   2   0     4972.55     5222.81    227.27 o 
  10   2   0    21194.24    19973.02    456.75 o 
  12   2   0     5858.17     5849.17     72.83 o 
  14   2   0     2688.70     2569.63     42.90 o 
  16   2   0    15210.60    15142.68    211.41 o 
  18   2   0      576.55      575.00     34.46 o 
  20   2   0     2201.19     2063.49     64.85 o 
  22   2   0     1270.40     1389.61     81.06 o 
  24   2   0      265.31      261.11     50.76 o 
  26   2   0     4291.69     4263.22    217.07 o 
  28   2   0     1208.30     1291.93    100.73 o 
   4   3   0    11848.05    10685.94    185.84 o 
   6   3   0    12050.44    10769.52    400.33 o 
   8   3   0       75.75      168.02     16.95 o 
  10   3   0     7300.81     7488.32    327.02 o 
  12   3   0     3710.64     3730.32    126.86 o 
  14   3   0    17437.40    17330.03    294.35 o 
  16   3   0        5.85       13.12      9.66 o 
  18   3   0     2998.61     3152.92     76.35 o 
  20   3   0     7618.33     7691.45    151.90 o 
  24   3   0     8531.34     8959.19    658.41 o 
  26   3   0     1252.17     1246.01     95.73 o 
  28   3   0     1191.48     1282.42    101.90 o 
   4   4   0    52947.15    47624.63    774.05 o 
   6   4   0    10878.97     9981.33    213.24 o 
   8   4   0     5343.38     5551.31    165.13 o 
  10   4   0     4815.79     5258.89    153.52 o 
  12   4   0     4469.77     4575.61    126.71 o 
  14   4   0       65.43       85.23     13.63 o 
  16   4   0    10217.73    10578.04    178.49 o 
  18   4   0     3357.79     3199.06     78.89 o 
  22   4   0     5697.77     5912.81    119.05 o 
  24   4   0      133.59       82.51     28.53 o 
  26   4   0     1715.96     1928.34    116.68 o 
   2   5   0    39678.50    32292.13    524.42 o 
   6   5   0    13489.12    13097.27    282.53 o 
   8   5   0    15228.99    15384.79    431.35 o 
  10   5   0      401.39      404.67     21.11 o 
  12   5   0     2298.97     2401.94     71.37 o 
  14   5   0     3933.29     3676.09    120.83 o 
  16   5   0      632.83      678.87     37.32 o 
  18   5   0     2706.82     3231.47    110.68 o 
  20   5   0     2380.77     2275.53     91.09 o 
  24   5   0     2142.33     2288.33    110.26 o 
  26   5   0      831.41      755.88     81.49 o 
   0   6   0      933.38      622.68     44.43 o 
   2   6   0     1591.58     1383.98     47.01 o 
   4   6   0     1796.57     1687.50     40.65 o 
   6   6   0    34967.76    31500.26    403.86 o 
   8   6   0       58.26      105.81     11.57 o 
  10   6   0      817.09      820.81     27.92 o 
  12   6   0       94.31      133.68     16.67 o 
  14   6   0     2095.92     2237.22    121.86 o 
  16   6   0      979.74     1183.10     54.38 o 
  18   6   0      491.50      467.72     32.36 o 
  20   6   0     8090.66     8456.22    265.99 o 
  22   6   0     8011.89     7777.76    317.38 o 
  24   6   0      179.66      241.63     40.58 o 
  26   6   0     1188.86     1025.66    102.31 o 
   2   7   0     1238.70     1193.06     46.74 o 
   4   7   0    20712.01    19493.63    250.18 o 
   6   7   0    18347.91    16111.25    317.40 o 
   8   7   0    40488.37    37245.84    932.30 o 
  10   7   0     3983.75     3986.15    145.88 o 
  12   7   0      986.52     1084.04     40.79 o 
  14   7   0      407.73      488.17     29.45 o 
  16   7   0       24.39       28.98     12.81 o 
  18   7   0    12132.25    12219.51    429.38 o 
  20   7   0     2819.20     2727.74    173.86 o 
  22   7   0      942.25      830.99     52.49 o 
  24   7   0     2542.82     2262.95    144.30 o 
  26   7   0       35.90       27.84     25.68 o 
   0   8   0    70420.80    62594.74    511.60 o 
   2   8   0     1101.35     1146.67     49.48 o 
   4   8   0    16849.88    15879.91    196.58 o 
   6   8   0    53180.52    47917.13    673.37 o 
   8   8   0    10057.34     9490.61    204.45 o 
  10   8   0    23737.38    23252.00   1021.23 o 
  12   8   0     6127.16     6392.61    275.09 o 
  14   8   0      993.18      969.51     45.20 o 
  16   8   0     5355.15     5539.71    253.34 o 
  18   8   0      151.35      198.10     25.62 o 
  20   8   0     3144.51     2818.86    162.16 o 
  22   8   0     1381.36     1330.35    115.18 o 
  24   8   0       46.99       49.54     24.87 o 
   2   9   0    34502.84    31196.99    574.64 o 
   4   9   0     7168.74     7137.65    135.03 o 
   6   9   0      619.68      621.11     32.08 o 
   8   9   0    30331.55    27878.23    867.42 o 
  10   9   0      896.48      867.91     45.06 o 
  12   9   0     5088.81     5170.28    209.29 o 
  14   9   0      331.31      432.88     35.18 o 
  16   9   0     3737.13     3609.19    189.27 o 
  18   9   0     5936.42     5694.13    278.12 o 
  20   9   0     1653.33     1701.74     93.01 o 
  22   9   0      585.77      397.35     62.58 o 
  24   9   0     2743.00     2289.08    220.48 o 
   0  10   0    10990.18    10814.95    237.18 o 
   2  10   0      696.61      812.07     48.12 o 
   4  10   0     8715.81     8360.87    184.27 o 
   6  10   0     3637.82     3564.60     77.22 o 
   8  10   0      154.11      172.61     21.25 o 
  10  10   0    10893.04    10561.67    551.80 o 
  12  10   0      471.81      453.68     31.37 o 
  14  10   0        8.23       14.10     14.24 o 
  16  10   0     4689.75     4729.08    237.17 o 
  18  10   0      438.01      495.78     43.51 o 
  20  10   0     2729.30     2462.89    107.62 o 
  22  10   0     2496.50     2419.97    164.01 o 
  24  10   0      208.29      185.90     40.64 o 
   2  11   0    10330.25     9476.95    153.04 o 
   4  11   0      576.21      595.43     40.14 o 
   6  11   0       37.52       80.43     17.22 o 
   8  11   0     6786.20     6955.94    133.42 o 
  10  11   0     2411.05     2420.47     85.20 o 
  12  11   0     2269.73     2216.56     93.94 o 
  14  11   0    21235.49    20984.80   1318.18 o 
  16  11   0      970.78      911.03     51.93 o 
  18  11   0     2770.65     2809.33    220.68 o 
  20  11   0     2075.92     1962.35     80.10 o 
  22  11   0      353.56      330.16     49.36 o 
  24  11   0     1915.82     1733.76    219.60 o 
   0  12   0     7740.30     7209.17    214.97 o 
   2  12   0     1460.49     1384.87     54.83 o 
   4  12   0     1314.99     1345.24     53.86 o 
   6  12   0      734.44      729.02     44.74 o 
   8  12   0     8162.17     7405.46    195.58 o 
  10  12   0     4004.65     3853.67    184.25 o 
  12  12   0     6422.63     6387.75    286.01 o 
  14  12   0     2214.25     2312.08    109.81 o 
  16  12   0     6594.12     6818.58    388.28 o 
  18  12   0      441.65      508.24     55.33 o 
  20  12   0      692.22      721.28     64.65 o 
  22  12   0     3702.45     3626.15    239.28 o 
   2  13   0     3907.17     3727.00    128.67 o 
   4  13   0     1242.11     1051.03     50.54 o 
   6  13   0      842.54      772.73     38.98 o 
   8  13   0       30.80       36.90     17.93 o 
  10  13   0       51.09       46.55     19.76 o 
  12  13   0     3623.19     3570.47    197.99 o 
  14  13   0     3112.96     2806.06    104.53 o 
  16  13   0      239.78      195.53     37.86 o 
  18  13   0     1354.12     1402.89     81.12 o 
  20  13   0      630.60      670.72     65.19 o 
  22  13   0      777.38      792.90     92.77 o 
   0  14   0     5633.52     5156.78    199.95 o 
   2  14   0      829.18      798.84     47.55 o 
   4  14   0     1426.01     1285.06     69.76 o 
   6  14   0     3563.28     3356.89     97.63 o 
   8  14   0     1016.27      900.89     59.40 o 
  10  14   0     2454.69     2583.43     72.12 o 
  12  14   0     4375.07     4144.40    126.06 o 
  14  14   0     1509.44     1513.75     81.00 o 
  16  14   0     3944.81     4014.61    132.97 o 
  18  14   0      785.93      813.33     69.92 o 
  20  14   0      506.18      456.14     59.10 o 
   2  15   0    10306.89     9448.53    139.10 o 
   4  15   0     4803.90     4800.22    100.16 o 
   6  15   0      652.65      578.02     47.87 o 
   8  15   0     2044.31     2259.59     86.08 o 
  10  15   0     1920.77     1863.26     74.67 o 
  12  15   0     4849.03     4740.74    142.50 o 
  14  15   0     2374.84     2260.27    100.68 o 
  16  15   0      449.95      366.62     52.28 o 
  18  15   0     1805.69     1776.74     95.90 o 
   0  16   0     7167.71     6886.06    421.23 o 
   2  16   0     1335.40     1438.60     58.49 o 
   4  16   0     1941.37     1840.61     77.62 o 
   6  16   0     3595.68     3682.70    110.24 o 
   8  16   0      350.29      313.60     37.99 o 
  10  16   0     3132.56     3426.55    119.25 o 
  12  16   0      974.79      964.05     71.11 o 
  14  16   0     1527.15     1618.75     88.64 o 
  16  16   0     1521.60     1456.30     88.03 o 
  18  16   0       23.88       26.12     28.43 o 
   2  17   0     2804.57     2617.67     80.49 o 
   4  17   0     1146.33     1049.34     62.49 o 
   6  17   0     1951.65     1951.21    100.71 o 
   8  17   0     3989.63     3815.73    125.68 o 
  10  17   0      123.00       90.13     31.77 o 
  12  17   0      555.87      658.29     64.09 o 
  14  17   0     1532.87     1447.37     87.90 o 
  16  17   0       27.80       -0.56     27.51 o 
   0  18   0     1750.96     1646.40     96.59 o 
   2  18   0      492.84      467.97     60.27 o 
   4  18   0     1533.12     1474.84     73.06 o 
   6  18   0     1506.46     1475.83     92.48 o 
   8  18   0      101.05       86.64     29.63 o 
  10  18   0     1993.30     1826.19     94.87 o 
  12  18   0       63.66       67.38     30.29 o 
  14  18   0       70.41       32.45     29.65 o 
   2  19   0      779.03      727.65     52.97 o 
   4  19   0      530.21      526.09     55.90 o 
   6  19   0        0.58        2.67     21.37 o 
   8  19   0     2399.01     2447.03    108.56 o 
  10  19   0      369.76      368.74     54.17 o 
   2  20   0        5.12       -5.80     26.41 o 
   4  20   0      213.76      157.32     40.56 o 
   6  20   0     1515.87     1366.43     84.61 o 
   1   0   1    17515.98    17674.90    804.32 o 
   3   0   1     3966.52     4854.15    387.30 o 
   5   0   1     2329.72     2034.52     32.81 o 
   7   0   1    24081.57    23315.78    265.89 o 
   9   0   1     7897.91     7567.98     67.40 o 
  11   0   1      644.37      620.36     18.08 o 
  13   0   1    19151.15    19097.33    198.81 o 
  15   0   1     9597.39     9946.54    116.52 o 
  17   0   1      488.86      638.67     26.03 o 
  19   0   1    13347.09    14311.59    338.53 o 
  21   0   1       27.93        5.70     24.92 o 
  23   0   1     1336.67     1557.09     95.39 o 
  25   0   1     2582.98     2653.57    129.70 o 
  27   0   1     1227.19     1315.26     99.99 o 
   1   1   1    28675.13    27750.41   1145.86 o 
   3   1   1      189.88      169.41     14.24 o 
   4   1   1    70220.11    58500.76   2137.43 o 
   5   1   1     1782.61     1961.10     48.61 o 
   6   1   1     4319.17     4484.06     97.83 o 
   7   1   1     3896.65     3954.68     92.67 o 
   8   1   1       53.00       71.66      5.44 o 
   9   1   1     3885.51     3765.19     51.27 o 
  10   1   1     4659.04     4744.23     62.59 o 
  11   1   1    23699.86    23579.35    252.08 o 
  12   1   1        0.12        5.54      3.26 o 
  13   1   1       22.04       25.40      4.91 o 
  14   1   1      157.34      204.44      9.97 o 
  15   1   1     6978.58     7310.92    100.58 o 
  16   1   1       89.29       75.07      7.54 o 
  17   1   1     8455.08     8749.76    101.19 o 
  18   1   1      676.73      693.34     22.54 o 
  20   1   1      235.51      339.20     25.82 o 
  21   1   1     4525.58     5066.35    100.73 o 
  22   1   1      990.11     1155.06     57.38 o 
  23   1   1     1649.89     1596.58     68.73 o 
  24   1   1      631.56      849.36     54.14 o 
  25   1   1     1185.94     1321.53     66.62 o 
  26   1   1      324.00      399.40     44.39 o 
  27   1   1     4414.83     4562.77    143.10 o 
  28   1   1      150.39      216.10     38.12 o 
   1   2   1    16100.62    16040.80    431.01 o 
   2   2   1     8490.57     8649.53    398.72 o 
   3   2   1    26618.05    25835.96   1003.94 o 
   5   2   1      893.22      824.32     32.88 o 
   6   2   1     2761.12     2390.72     56.10 o 
   7   2   1     4307.35     4181.16     93.22 o 
   8   2   1     4009.84     3603.47     80.57 o 
   9   2   1    14724.29    14502.55    358.00 o 
  10   2   1      708.69      871.31     19.44 o 
  11   2   1     2416.28     2509.76     43.17 o 
  12   2   1     1110.26     1218.05     20.30 o 
  13   2   1    15906.78    15881.45    156.66 o 
  14   2   1     1074.53     1110.89     22.55 o 
  15   2   1     1225.00     1267.55     26.12 o 
  16   2   1     2364.75     2496.11     37.77 o 
  17   2   1     4994.58     5034.43     75.61 o 
  18   2   1      181.62      156.88     15.78 o 
  19   2   1     4874.08     5079.91    113.16 o 
  20   2   1       30.19       59.60     17.97 o 
  21   2   1       68.24       57.62     14.25 o 
  22   2   1     1940.11     1729.54     60.36 o 
  23   2   1     2265.31     2399.89     72.33 o 
  24   2   1       19.79       44.63     22.88 o 
  25   2   1     2934.57     2899.94     95.63 o 
  26   2   1       89.98      192.59     34.87 o 
  27   2   1      202.55      217.51     36.62 o 
  28   2   1      105.91      148.23     33.78 o 
   0   3   1       45.62       49.11     17.11 o 
   1   3   1    29512.47    26532.13    569.78 o 
   3   3   1     5234.85     4907.37    135.77 o 
   4   3   1    59198.87    50031.61   1392.87 o 
   5   3   1    43978.30    38408.65   1304.70 o 
   6   3   1    15556.28    15020.16    383.09 o 
   7   3   1     4781.46     4874.76    115.46 o 
   8   3   1       55.84       44.12      6.01 o 
   9   3   1    14112.23    14531.50    370.65 o 
  10   3   1     2091.11     2124.87     52.75 o 
  11   3   1    12575.01    12943.41    303.66 o 
  12   3   1      420.59      475.47     13.66 o 
  13   3   1     1543.97     1648.53     28.49 o 
  14   3   1        7.37       12.11      4.96 o 
  15   3   1    10168.42    10106.53    164.87 o 
  16   3   1       74.07       70.66      9.05 o 
  17   3   1     5719.12     5865.59     98.52 o 
  18   3   1       67.93       91.00     12.23 o 
  19   3   1        8.63       16.16      8.53 o 
  20   3   1     3740.11     3350.81     59.42 o 
  21   3   1     3764.25     3662.41     93.53 o 
  22   3   1      753.60      735.68     35.21 o 
  23   3   1      307.77      293.43     32.20 o 
  24   3   1        0.82       26.60     17.81 o 
  25   3   1     1787.65     1662.55     74.31 o 
  26   3   1       36.55      109.26     29.79 o 
  27   3   1     2659.40     2585.81    104.52 o 
   1   4   1     8107.27     7179.93    151.53 o 
   2   4   1    11376.72    10165.49    184.07 o 
   4   4   1     1602.22     1622.10     53.11 o 
   5   4   1       98.17      127.26      6.76 o 
   6   4   1     4887.77     4959.59     93.09 o 
   7   4   1    11744.41    12057.77    274.83 o 
   8   4   1    13951.39    14205.39    357.96 o 
   9   4   1    12480.90    12507.96    334.67 o 
  10   4   1     5556.67     5654.38    122.48 o 
  11   4   1      654.35      611.54     21.99 o 
  12   4   1       26.87       30.24      6.75 o 
  13   4   1     9018.60     8710.83    216.23 o 
  14   4   1      164.75      210.05     12.65 o 
  15   4   1     2805.72     2962.89     58.47 o 
  16   4   1      185.35      197.36     15.37 o 
  17   4   1     4939.37     4624.80    111.48 o 
  18   4   1      644.32      692.24     26.10 o 
  19   4   1     3190.69     3026.13     63.52 o 
  20   4   1        0.50       14.21      9.97 o 
  22   4   1      205.39      226.55     23.95 o 
  23   4   1     5909.88     5563.53    160.52 o 
  24   4   1      268.69      307.63     33.76 o 
  25   4   1     1631.66     1666.71     73.12 o 
  26   4   1        2.67        1.03     18.91 o 
  27   4   1       12.07        1.01     20.50 o 
   0   5   1      343.64      323.96     15.13 o 
   1   5   1    13295.76    11682.33    270.10 o 
   2   5   1     3009.29     2842.85     53.87 o 
   3   5   1     1450.39     1140.07     24.43 o 
   4   5   1     8987.81     7396.63    137.45 o 
   5   5   1    37593.24    33772.95    874.12 o 
   6   5   1       66.71       88.26      6.34 o 
   7   5   1    11529.31    11796.90    324.96 o 
   8   5   1       53.78       77.04      7.60 o 
   9   5   1     1484.28     1732.29     94.12 o 
  10   5   1     4012.00     4136.00    118.13 o 
  11   5   1     7456.12     7094.72    166.04 o 
  12   5   1      216.40      240.58     14.46 o 
  13   5   1       51.18       46.27      8.26 o 
  14   5   1      332.13      366.32     19.92 o 
  15   5   1    10837.50    10431.02    279.87 o 
  16   5   1      872.35      913.79     28.13 o 
  17   5   1     1284.36     1252.31     38.48 o 
  18   5   1       11.90       17.00      8.95 o 
  19   5   1      284.06      200.90     18.13 o 
  20   5   1       17.78       60.48     12.85 o 
  21   5   1     5128.91     4735.29    115.91 o 
  22   5   1       84.87      125.60     18.84 o 
  23   5   1     1073.94     1181.57     52.43 o 
  24   5   1       13.52        4.64     13.87 o 
  25   5   1     1186.07     1090.46     55.02 o 
  26   5   1      114.92       86.08     23.22 o 
  27   5   1     1657.15     1645.34    116.83 o 
   1   6   1     3720.73     3293.74     69.51 o 
   2   6   1     4465.59     3964.89     69.85 o 
   3   6   1     8730.75     8251.95    130.77 o 
   4   6   1     1966.02     1966.34     29.52 o 
   5   6   1       14.85       21.75      4.04 o 
   6   6   1       44.55       19.24      3.83 o 
   7   6   1    23809.03    23500.81    499.64 o 
   8   6   1        2.63       17.16      4.08 o 
   9   6   1     4768.87     4631.37    120.82 o 
  10   6   1       11.57        5.26      4.77 o 
  11   6   1       66.60       90.69      9.53 o 
  12   6   1     3322.55     3511.41     89.39 o 
  13   6   1    10302.60    10050.22    270.35 o 
  14   6   1     1668.79     1956.65     63.94 o 
  15   6   1     2609.82     2529.59     82.41 o 
  16   6   1      650.20      693.57     25.26 o 
  17   6   1      911.92      863.24     34.26 o 
  18   6   1      415.29      460.89     24.26 o 
  19   6   1     3599.97     3564.46     90.08 o 
  20   6   1      625.31      614.44     29.01 o 
  21   6   1       68.48      103.80     16.69 o 
  22   6   1       71.13       31.89     13.34 o 
  23   6   1     3552.37     3517.03    100.39 o 
  24   6   1      360.29      439.83     33.23 o 
  25   6   1     1424.73     1446.68     56.87 o 
  26   6   1       31.95       96.71     34.32 o 
   0   7   1    14657.51    12421.39    270.05 o 
   1   7   1     2023.24     1817.48     37.85 o 
   2   7   1     1273.84     1431.03     25.17 o 
   3   7   1      944.01      932.44     17.03 o 
   4   7   1    10644.96     9301.49    129.72 o 
   5   7   1    16443.09    15549.00    256.36 o 
   6   7   1        1.43        5.80      3.75 o 
   7   7   1     2083.51     2205.54     27.72 o 
   8   7   1      570.32      586.12     14.08 o 
   9   7   1     1504.02     1732.79     51.82 o 
  10   7   1      117.21      133.59     11.73 o 
  11   7   1     6587.98     6786.50    183.69 o 
  12   7   1      820.94      810.02     27.10 o 
  13   7   1      286.51      247.02     19.57 o 
  14   7   1     1394.31     1467.11     81.87 o 
  15   7   1     2035.77     2163.40     70.16 o 
  16   7   1      754.70      736.68     30.26 o 
  17   7   1     4186.92     4051.49    139.92 o 
  18   7   1      473.80      441.36     25.78 o 
  19   7   1      523.20      595.83     28.22 o 
  20   7   1      205.08      117.85     16.61 o 
  21   7   1     7349.54     7390.07    163.93 o 
  22   7   1        6.59        7.72     11.70 o 
  23   7   1     1871.06     1849.80     91.41 o 
  24   7   1       14.31       46.96     18.54 o 
  25   7   1     1095.27     1124.55     52.90 o 
  26   7   1       28.17       34.52     20.53 o 
   1   8   1     1181.03     1123.66     28.41 o 
   2   8   1     2737.24     2685.05     42.87 o 
   3   8   1     3896.58     3709.33     49.42 o 
   4   8   1        4.36        2.36      3.89 o 
   5   8   1     3657.87     3426.60     41.88 o 
   6   8   1     7908.10     7670.08     98.24 o 
   7   8   1    10506.07    10017.39    161.28 o 
   8   8   1      805.38      803.32     18.03 o 
   9   8   1     7671.08     7845.37    133.78 o 
  10   8   1      711.80      668.17     22.60 o 
  11   8   1        4.34       14.04      7.04 o 
  12   8   1       27.85       21.18      8.64 o 
  13   8   1     5091.51     5382.29    209.90 o 
  14   8   1      100.20      114.78     14.16 o 
  15   8   1      683.79      648.40     33.76 o 
  16   8   1      239.74      214.74     17.29 o 
  17   8   1     1022.90     1125.04     35.12 o 
  18   8   1      650.49      585.01     34.14 o 
  19   8   1     9038.02     8939.19    222.70 o 
  20   8   1       58.88       55.51     14.48 o 
  21   8   1      106.29       66.63     16.51 o 
  22   8   1       28.54       17.04     13.75 o 
  23   8   1     2314.48     2418.37     82.13 o 
  24   8   1        5.25       10.47     15.37 o 
  25   8   1     2078.09     2039.96    101.24 o 
  26   8   1        0.24       -3.70     18.02 o 
   0   9   1    10701.52    10520.22    532.88 o 
   1   9   1     1810.66     1592.61     31.65 o 
   2   9   1      486.84      449.31     16.31 o 
   3   9   1        0.47        6.84      4.78 o 
   4   9   1     4455.29     4080.42     62.38 o 
   5   9   1     5924.50     5674.15     74.76 o 
   6   9   1     3341.02     3293.31     51.16 o 
   7   9   1     2742.45     2753.77     33.09 o 
   8   9   1      288.27      332.61     14.29 o 
   9   9   1     6471.96     6282.62    122.27 o 
  10   9   1       22.87       18.72      7.61 o 
  11   9   1    11103.34    11695.75    403.28 o 
  12   9   1      524.06      489.93     33.83 o 
  13   9   1      553.73      500.35     26.44 o 
  14   9   1      338.69      401.58     25.19 o 
  15   9   1     1392.19     1505.73     64.92 o 
  16   9   1       86.55       60.02     14.48 o 
  17   9   1     4700.75     4630.10    157.49 o 
  18   9   1      408.31      366.96     26.71 o 
  19   9   1      420.28      546.46     31.51 o 
  20   9   1      195.89      213.31     23.73 o 
  21   9   1     3956.07     4068.25    145.71 o 
  22   9   1       55.61       80.84     18.08 o 
  23   9   1      666.82      622.10     36.41 o 
  24   9   1       31.97       28.68     17.55 o 
  25   9   1      725.97      747.85     44.23 o 
   1  10   1     2499.21     2361.93     48.09 o 
   2  10   1     1311.19     1241.15     27.43 o 
   3  10   1    10342.06     9241.70     96.29 o 
   4  10   1      101.12      147.67     11.52 o 
   5  10   1        2.73        4.29      5.08 o 
   6  10   1      576.84      532.78     16.88 o 
   7  10   1     5037.95     4808.53     62.25 o 
   8  10   1        0.12        8.49      7.10 o 
   9  10   1     9011.67     8999.60    239.98 o 
  10  10   1     1687.97     1696.35     45.59 o 
  11  10   1      796.71      780.71     30.54 o 
  12  10   1     3766.84     3860.06    118.94 o 
  13  10   1     2256.94     2483.20     86.90 o 
  14  10   1      807.92      893.12     38.33 o 
  15  10   1      907.19     1038.29     47.27 o 
  16  10   1       31.90       48.42     15.83 o 
  17  10   1     2741.58     2828.70     99.60 o 
  18  10   1      741.23      753.19     37.93 o 
  19  10   1     5859.19     6013.05    226.09 o 
  20  10   1      531.52      548.32     39.43 o 
  21  10   1       57.02       60.53     19.29 o 
  22  10   1        7.21        3.35     13.65 o 
  23  10   1     1958.36     1819.66     58.76 o 
  24  10   1      213.25      287.52     29.59 o 
   0  11   1     5952.92     5474.48    131.27 o 
   1  11   1    15652.92    13899.29    302.59 o 
   2  11   1      785.11      775.45     23.45 o 
   3  11   1      185.84      197.65     13.77 o 
   4  11   1     1317.17     1222.42     28.13 o 
   5  11   1    10025.99     9241.39     96.66 o 
   6  11   1      132.81      128.94     11.86 o 
   7  11   1     4871.50     4773.06     54.55 o 
   8  11   1      411.50      413.01     22.71 o 
   9  11   1     5127.28     5025.75    148.88 o 
  10  11   1      108.88      124.22     17.16 o 
  11  11   1     6005.25     6208.17    234.38 o 
  12  11   1      128.03       88.63     17.03 o 
  13  11   1        0.13       16.86     13.68 o 
  14  11   1     1310.56     1384.25     45.49 o 
  15  11   1     3715.95     3804.43    121.09 o 
  16  11   1       72.45       77.47     15.41 o 
  17  11   1     2891.13     3010.87     83.97 o 
  18  11   1       30.06       17.63     14.71 o 
  19  11   1      248.38      261.36     28.35 o 
  20  11   1       15.47       33.85     16.74 o 
  21  11   1     3199.36     3045.67    152.24 o 
  22  11   1       34.20       70.39     20.64 o 
  23  11   1      383.12      313.99     32.74 o 
   1  12   1     3424.16     3023.32     54.30 o 
   2  12   1      594.94      594.57     20.53 o 
   3  12   1    12784.37    11479.91    125.01 o 
   4  12   1        1.02        7.92      5.84 o 
   5  12   1      213.36      200.85     14.77 o 
   6  12   1      548.75      497.54     20.62 o 
   7  12   1     7513.24     7295.75    111.50 o 
   8  12   1     1153.52     1186.54     36.44 o 
   9  12   1     7067.68     7006.35    157.25 o 
  10  12   1     3417.76     3291.51     77.31 o 
  11  12   1     1558.63     1493.53     54.26 o 
  12  12   1      292.68      312.42     30.63 o 
  13  12   1     5509.64     5658.92    175.17 o 
  14  12   1       28.77       64.83     17.25 o 
  15  12   1     1863.82     2023.20     80.77 o 
  16  12   1        3.86       -4.05     12.48 o 
  17  12   1     1650.18     1587.38     53.10 o 
  18  12   1       13.15       13.64     14.14 o 
  19  12   1     1500.10     1503.20     66.06 o 
  20  12   1       23.44       22.93     16.09 o 
  21  12   1       15.45        1.11     16.10 o 
  22  12   1       63.84      103.05     24.52 o 
   0  13   1       13.97       14.57     11.23 o 
   1  13   1     7534.65     6860.09    108.58 o 
   2  13   1      529.52      539.11     19.82 o 
   3  13   1     1212.19     1128.91     28.46 o 
   4  13   1      398.90      315.41     18.50 o 
   5  13   1     6753.44     6445.16     72.22 o 
   6  13   1      884.43      850.42     31.77 o 
   7  13   1     1321.65     1310.56     39.10 o 
   8  13   1       96.84      106.99     19.87 o 
   9  13   1      827.12      871.98     42.25 o 
  10  13   1      530.27      548.41     37.31 o 
  11  13   1     3184.68     3143.34     79.43 o 
  12  13   1      930.32      934.88     46.12 o 
  13  13   1        8.94       16.95     14.14 o 
  14  13   1      246.70      325.89     30.72 o 
  15  13   1     4779.36     4711.91    121.53 o 
  16  13   1       39.40       38.47     15.33 o 
  17  13   1     1571.39     1487.47     57.48 o 
  18  13   1      335.25      322.89     33.55 o 
  19  13   1      211.11      137.40     26.09 o 
  20  13   1       78.59       94.09     26.96 o 
  21  13   1     1429.45     1197.14     62.20 o 
   1  14   1     3814.81     3494.71     67.18 o 
   2  14   1      813.97      762.11     25.10 o 
   3  14   1     5061.92     4877.82     64.10 o 
   4  14   1       25.71       28.81      9.08 o 
   5  14   1      444.46      386.90     27.41 o 
   6  14   1       69.73       46.25     13.59 o 
   7  14   1     1809.55     1680.91     57.22 o 
   8  14   1       13.53        5.14     12.29 o 
   9  14   1      711.24      667.55     45.41 o 
  10  14   1       24.44       18.44     14.46 o 
  11  14   1       39.88       38.56     15.89 o 
  12  14   1      175.81      200.00     26.28 o 
  13  14   1     6328.09     6093.64    110.05 o 
  14  14   1       44.29       79.52     20.35 o 
  15  14   1     1063.66     1030.02     42.04 o 
  16  14   1       19.33       22.58     15.78 o 
  17  14   1      708.69      691.34     45.22 o 
  18  14   1      244.44      270.83     49.84 o 
  19  14   1     1370.86     1231.18     62.08 o 
  20  14   1      203.33      201.32     33.58 o 
   0  15   1       35.70       65.96     17.59 o 
   1  15   1     1586.01     1540.57     38.25 o 
   2  15   1        3.87        8.44      8.11 o 
   3  15   1      189.80      198.40     18.55 o 
   4  15   1        5.62        9.11     10.74 o 
   5  15   1     3368.93     3287.91     71.65 o 
   6  15   1      285.45      273.53     28.98 o 
   7  15   1      536.49      483.96     36.13 o 
   8  15   1      686.74      668.49     42.08 o 
   9  15   1      506.16      478.24     37.50 o 
  10  15   1       15.30       14.66     15.22 o 
  11  15   1     3575.10     3462.04     96.50 o 
  12  15   1       23.22       11.92     15.00 o 
  13  15   1      322.30      298.15     31.27 o 
  14  15   1       40.39       62.50     20.02 o 
  15  15   1     2402.25     2415.46     69.45 o 
  16  15   1       51.04       43.63     19.20 o 
  17  15   1     1555.21     1485.11     67.67 o 
  18  15   1        0.04       -3.98     18.07 o 
  19  15   1       16.04       18.98     21.43 o 
   1  16   1      727.25      704.60     30.34 o 
   2  16   1       42.03       65.90     13.40 o 
   3  16   1     1932.76     1807.36     54.53 o 
   4  16   1       31.18       37.98     14.16 o 
   5  16   1      117.72       92.93     20.45 o 
   6  16   1       67.79       53.64     18.36 o 
   7  16   1      745.06      726.36     44.28 o 
   8  16   1      323.73      336.08     33.51 o 
   9  16   1      747.04      743.08     46.41 o 
  10  16   1      199.46      172.75     25.23 o 
  11  16   1        0.15        8.86     14.58 o 
  12  16   1      593.84      580.27     40.90 o 
  13  16   1     3308.77     3137.39     92.75 o 
  14  16   1      117.47       78.92     20.13 o 
  15  16   1      554.24      556.45     43.69 o 
  16  16   1       27.67       35.50     20.30 o 
  17  16   1      555.43      523.64     48.83 o 
   0  17   1      483.35      507.98     41.71 o 
   1  17   1     2096.32     1995.03     50.36 o 
   2  17   1        1.93       19.25     13.25 o 
   3  17   1       27.61       32.82     14.77 o 
   4  17   1      193.30      170.17     26.30 o 
   5  17   1     1131.49     1043.66     49.86 o 
   6  17   1      390.69      389.71     36.38 o 
   7  17   1      190.04      158.44     26.35 o 
   8  17   1       37.81       32.71     18.26 o 
   9  17   1      323.87      294.19     31.74 o 
  10  17   1       74.28       82.68     23.08 o 
  11  17   1     1902.77     1999.71     75.04 o 
  12  17   1      382.91      395.37     41.07 o 
  13  17   1      154.31      145.00     25.34 o 
  14  17   1        4.59       18.05     19.36 o 
  15  17   1     1279.17     1287.78     60.30 o 
  16  17   1       16.71        0.31     20.12 o 
   1  18   1      227.84      270.85     29.15 o 
   2  18   1      212.81      235.85     27.74 o 
   3  18   1     2139.44     1984.31     68.42 o 
   4  18   1      421.20      450.32     39.05 o 
   5  18   1        0.56        8.02     15.73 o 
   6  18   1       62.15       53.01     21.17 o 
   7  18   1     1383.52     1353.79     54.50 o 
   8  18   1      485.74      648.72     47.91 o 
   9  18   1     2202.26     2263.82     79.74 o 
  10  18   1       33.90       37.89     21.14 o 
  11  18   1       97.68      107.84     26.78 o 
  12  18   1      165.26      197.65     28.81 o 
  13  18   1     1192.49     1263.80     60.16 o 
   0  19   1       41.36        1.62     28.85 o 
   1  19   1     1839.51     1837.47     62.09 o 
   2  19   1        2.34       -7.74     19.14 o 
   3  19   1       16.93       19.83     17.93 o 
   4  19   1      153.25      137.33     24.76 o 
   5  19   1     1978.31     2017.95     73.69 o 
   6  19   1      174.40      230.96     33.21 o 
   7  19   1      755.79      791.23     52.34 o 
   8  19   1      631.01      807.18     54.45 o 
   9  19   1     1064.53     1168.35     61.55 o 
  10  19   1        5.93       29.41     21.16 o 
  11  19   1     1642.69     1741.74     63.65 o 
   1  20   1      761.80      734.90     65.49 o 
   2  20   1      123.66      111.81     31.06 o 
   3  20   1     2078.19     2037.81     83.95 o 
   4  20   1       11.53       23.82     21.31 o 
   5  20   1       49.29       75.21     24.11 o 
   6  20   1       24.47       20.64     20.35 o 
   7  20   1     1731.19     1863.99     75.87 o 
   0   0   2    99010.79    78664.95    449.75 o 
   2   0   2     3597.96     3154.38     93.23 o 
   4   0   2    13925.37    12699.50    694.99 o 
   6   0   2    14698.01    14771.32    393.85 o 
   8   0   2       27.31       15.87      9.52 o 
  10   0   2     5944.56     6455.56     75.43 o 
  12   0   2     2001.25     1961.36     49.09 o 
  18   0   2     1942.70     2210.23     78.15 o 
  20   0   2    10641.57    11417.61    446.95 o 
  22   0   2      877.99     1107.95    125.50 o 
  24   0   2      420.06      387.04     66.95 o 
  26   0   2     2276.11     2405.49    170.83 o 
   1   1   2    24865.43    23747.50    909.75 o 
   2   1   2    33193.66    34613.11   1093.81 o 
   3   1   2      406.11      466.62     12.80 o 
   4   1   2     3445.92     3714.73     87.32 o 
   5   1   2    11939.57    11648.47    172.14 o 
   6   1   2     2374.42     2710.55     61.12 o 
   7   1   2       38.64       45.32      4.92 o 
   8   1   2    14241.46    15315.09    255.07 o 
  10   1   2     5330.38     5522.98     98.72 o 
  11   1   2       17.52       18.99      5.02 o 
  12   1   2      831.06      836.59     19.67 o 
  13   1   2     2790.46     2862.96     38.37 o 
  14   1   2     4504.59     4270.39     49.97 o 
  15   1   2        1.73       -0.08      4.40 o 
  16   1   2      399.03      494.13     18.68 o 
  17   1   2       89.18      159.61     12.41 o 
  18   1   2     8125.39     7921.97    173.59 o 
  19   1   2      337.61      432.91     23.60 o 
  20   1   2     4630.97     4791.47     92.05 o 
  21   1   2      230.68      174.08     21.64 o 
  22   1   2      735.56      780.12     43.57 o 
  23   1   2      226.79      325.23     37.41 o 
  24   1   2     2486.33     2413.77     85.05 o 
  25   1   2        2.30        0.31     17.76 o 
  26   1   2      662.69      678.95     54.14 o 
  27   1   2      182.66      119.03     31.74 o 
   0   2   2    72936.54    65978.52   2984.12 o 
   1   2   2    21365.37    22720.29    853.05 o 
   2   2   2     5352.78     5701.16    226.51 o 
   3   2   2      460.01      317.23     15.07 o 
   4   2   2    22021.22    22127.15    496.75 o 
   5   2   2     3075.02     3045.76     71.25 o 
   6   2   2    29718.99    29267.59    608.31 o 
   7   2   2      188.03      193.69      8.46 o 
   8   2   2     1539.66     1585.83     24.58 o 
   9   2   2     3815.89     4033.29     74.82 o 
  10   2   2    18861.61    19385.45    375.10 o 
  11   2   2      320.74      355.38     13.20 o 
  12   2   2     8868.19     9068.63    168.07 o 
  13   2   2     2591.55     2917.99     38.12 o 
  14   2   2     1762.13     1885.85     28.16 o 
  15   2   2      146.21      166.92     13.22 o 
  16   2   2     7860.54     7888.04     92.19 o 
  17   2   2      441.51      460.26     19.43 o 
  18   2   2      953.58      978.51     25.70 o 
  19   2   2      849.63      688.77     28.41 o 
  20   2   2     3025.19     3098.33     61.88 o 
  22   2   2     4380.81     4569.43    120.07 o 
  23   2   2        0.56        4.76     15.36 o 
  24   2   2       46.01       41.29     21.09 o 
  25   2   2      144.03      209.29     34.50 o 
  26   2   2     2421.63     2152.98     86.09 o 
  27   2   2        0.46       27.52     24.00 o 
   1   3   2     1926.10     1878.12     83.21 o 
   2   3   2     9066.52     9846.71    423.79 o 
   3   3   2      390.25      450.11     16.73 o 
   4   3   2    15856.12    16381.89    424.48 o 
   6   3   2    19709.48    18995.85    345.91 o 
   7   3   2     3492.47     3590.26     71.25 o 
   8   3   2    22872.53    22290.97    509.23 o 
   9   3   2     1594.95     1821.49     32.66 o 
  12   3   2     8486.35     8796.79    127.67 o 
  13   3   2     1817.54     2049.21     47.02 o 
  14   3   2     6166.27     6441.11     75.50 o 
  15   3   2      407.18      503.37     19.96 o 
  16   3   2      258.03      319.46     17.69 o 
  17   3   2       11.68       25.43      8.30 o 
  18   3   2     8711.43     8808.44    172.34 o 
  19   3   2      606.61      795.24     27.84 o 
  20   3   2      587.71      582.02     30.61 o 
  21   3   2      383.60      294.82     24.32 o 
  22   3   2      563.81      592.34     36.20 o 
  23   3   2      636.98      826.86     42.14 o 
  24   3   2     2557.06     2545.19     88.59 o 
  25   3   2       26.68       15.80     18.38 o 
  26   3   2      199.23      199.22     35.28 o 
  27   3   2       21.29       35.21     26.93 o 
   0   4   2    23587.24    24454.44    847.78 o 
   1   4   2     1056.12     1141.42     45.83 o 
   3   4   2     5287.85     5122.80    131.89 o 
   4   4   2    13305.18    12727.01    483.33 o 
   5   4   2     6360.97     6163.28    221.75 o 
   6   4   2    13492.97    13959.40    348.50 o 
   7   4   2    10967.68    11258.93    205.92 o 
   8   4   2     1380.93     1259.63     30.46 o 
   9   4   2     1064.39      928.93     31.10 o 
  10   4   2    14515.85    13278.70    347.10 o 
  11   4   2       58.26       74.45     11.74 o 
  12   4   2     3130.69     3186.13     72.16 o 
  13   4   2      764.77      830.82     25.38 o 
  14   4   2     6922.29     7519.84    146.92 o 
  15   4   2      407.46      413.68     22.70 o 
  16   4   2    10367.49    10850.44    238.67 o 
  17   4   2       75.16       49.51     11.88 o 
  18   4   2        3.69        8.13      8.63 o 
  19   4   2      164.02      188.49     17.15 o 
  20   4   2     1067.40      972.04     32.21 o 
  21   4   2      670.57      796.68     36.27 o 
  22   4   2     4624.72     4288.92    144.92 o 
  23   4   2      155.40      121.90     22.45 o 
  24   4   2     1385.52     1321.56     61.01 o 
  25   4   2       48.10       43.16     23.52 o 
  26   4   2     2647.12     2326.56    141.96 o 
  27   4   2       99.94      109.03     36.15 o 
   1   5   2       67.79       67.80      7.24 o 
   2   5   2    46791.53    43594.61   1029.84 o 
   3   5   2       38.67       60.94      6.34 o 
   4   5   2    10334.74    11339.78    373.70 o 
   5   5   2      688.58      750.06     27.83 o 
   6   5   2     1160.57     1140.78     47.81 o 
   7   5   2     8621.92     9373.63    308.01 o 
   8   5   2    12241.22    11887.31    137.42 o 
   9   5   2       16.53       30.73      7.13 o 
  10   5   2     4210.72     4448.87     76.59 o 
  11   5   2      706.83      692.48     23.58 o 
  12   5   2    13450.60    13633.79    330.25 o 
  13   5   2        7.00        9.10      6.53 o 
  14   5   2    15649.27    16425.19    400.97 o 
  15   5   2      492.44      443.44     21.28 o 
  16   5   2      716.25      875.62     38.99 o 
  17   5   2      382.08      393.51     24.67 o 
  18   5   2     2802.15     3072.85     99.76 o 
  19   5   2       11.07       17.89      9.50 o 
  20   5   2     2337.98     2155.37     47.73 o 
  21   5   2      269.42      227.66     20.38 o 
  22   5   2     1645.19     1460.13     65.61 o 
  23   5   2       10.93       -5.37     13.63 o 
  24   5   2     7387.91     7381.47    323.89 o 
  25   5   2      138.26      152.47     32.45 o 
  26   5   2       52.88       15.94     21.30 o 
  27   5   2       27.48        2.56     21.38 o 
   0   6   2    27122.22    25712.47    279.95 o 
   1   6   2     1884.51     1885.22     52.97 o 
   2   6   2     7055.78     6926.54    214.05 o 
   3   6   2     2599.19     2360.02     67.53 o 
   4   6   2    16472.48    16988.26    592.34 o 
   5   6   2     8245.42     8541.86    281.18 o 
   6   6   2    22573.03    23115.98    933.60 o 
   7   6   2      320.31      339.82     19.91 o 
   8   6   2      533.13      666.87     22.96 o 
   9   6   2       37.76       55.78      8.78 o 
  10   6   2    11619.23    11793.89    198.78 o 
  11   6   2       70.34       58.13      9.87 o 
  12   6   2     7839.25     8258.61    148.02 o 
  13   6   2      456.71      459.62     22.09 o 
  14   6   2     2309.19     2321.38     70.53 o 
  15   6   2      123.86      120.59     14.81 o 
  16   6   2    10125.72    10566.81    325.15 o 
  17   6   2        1.50        8.70      9.45 o 
  18   6   2      966.76     1017.13     55.68 o 
  19   6   2      604.26      515.04     28.16 o 
  20   6   2     1126.13     1099.76     47.92 o 
  22   6   2     3476.54     3540.42    145.91 o 
  23   6   2        0.74       20.31     15.78 o 
  24   6   2       10.94       31.73     17.56 o 
  25   6   2        2.42       -1.85     17.68 o 
  26   6   2     2902.64     2826.68    184.95 o 
   1   7   2     3303.63     3318.83     65.27 o 
   2   7   2    22372.16    21958.19    505.61 o 
   3   7   2     3321.77     3572.28    105.43 o 
   4   7   2     5337.41     5603.80    193.53 o 
   5   7   2      150.52      124.13      9.32 o 
   6   7   2      946.28     1129.76     31.01 o 
   7   7   2      325.23      363.55     23.80 o 
   8   7   2     7300.34     8227.19    390.92 o 
   9   7   2        4.94       21.34      7.19 o 
  10   7   2     1207.23     1203.15     30.99 o 
  11   7   2       30.63       23.97      7.97 o 
  12   7   2     7137.72     6878.94    138.54 o 
  13   7   2       96.28      112.32     13.51 o 
  14   7   2    10378.29    10756.59    231.30 o 
  15   7   2     1111.85     1276.56     57.47 o 
  16   7   2       16.64       10.08      9.60 o 
  17   7   2      186.33      164.08     21.17 o 
  18   7   2     1105.73     1183.75     45.17 o 
  19   7   2       11.94        5.60     12.25 o 
  20   7   2     2582.84     2510.03     72.11 o 
  21   7   2      108.89       45.40     15.72 o 
  22   7   2      764.50      745.66     43.78 o 
  23   7   2      140.17      202.23     24.02 o 
  24   7   2     3809.85     3767.62    194.78 o 
  25   7   2       48.16       30.03     19.00 o 
  26   7   2      310.92      302.13     39.29 o 
   0   8   2     5568.48     5400.13    112.70 o 
   1   8   2       28.41       45.87      8.57 o 
   2   8   2     2104.27     1964.37     53.07 o 
   3   8   2      273.17      266.04     18.61 o 
   4   8   2      115.03      174.75     11.09 o 
   5   8   2     2436.05     2420.49     80.28 o 
   6   8   2     2297.82     2465.89     90.67 o 
   7   8   2      969.57     1061.55     41.72 o 
   8   8   2     2664.64     2864.09    117.26 o 
   9   8   2      120.20      101.23     11.66 o 
  10   8   2     5191.14     5389.52    163.68 o 
  11   8   2      115.14      134.86     14.14 o 
  12   8   2     5865.40     5875.77    160.47 o 
  13   8   2        0.04       10.90      9.50 o 
  14   8   2      957.36      843.32     39.67 o 
  15   8   2        0.58       17.81     12.09 o 
  16   8   2     1920.96     1937.53     99.96 o 
  17   8   2      239.21      280.95     29.30 o 
  18   8   2     1111.65     1214.44     67.64 o 
  19   8   2       95.79      102.36     20.24 o 
  20   8   2     3907.84     3984.47    122.87 o 
  21   8   2      677.49      723.86     41.79 o 
  22   8   2     3656.75     3624.43    143.18 o 
  23   8   2      124.05       99.18     19.79 o 
  24   8   2       31.82       31.47     19.14 o 
  25   8   2       66.19       62.28     20.95 o 
   1   9   2      606.47      579.55     22.72 o 
   2   9   2     6519.82     6425.18    131.72 o 
   3   9   2      316.42      264.80     17.73 o 
   4   9   2     5990.35     5736.28    152.37 o 
   5   9   2     1928.59     2039.85     69.20 o 
   6   9   2     1224.37     1417.85     43.83 o 
   7   9   2     3356.34     3381.81    107.43 o 
   8   9   2     7757.85     8071.23    199.02 o 
   9   9   2      217.64      234.10     16.81 o 
  10   9   2     2632.32     2509.13     53.43 o 
  11   9   2      428.80      340.72     23.43 o 
  12   9   2     1276.46     1222.65     45.88 o 
  13   9   2      501.00      496.93     33.03 o 
  14   9   2     4990.90     4787.45    145.68 o 
  15   9   2      654.27      647.18     38.64 o 
  16   9   2     1052.98     1225.97     50.38 o 
  17   9   2        0.98        3.35     13.75 o 
  18   9   2     7065.92     6873.50    273.39 o 
  19   9   2        6.05        3.93     14.56 o 
  20   9   2     2763.86     2792.74     79.35 o 
  21   9   2       93.18       59.99     18.43 o 
  22   9   2      326.70      324.56     30.86 o 
  23   9   2       16.08      -10.44     14.98 o 
  24   9   2     1911.27     1856.56     60.94 o 
  25   9   2       18.50       14.77     21.52 o 
   0  10   2    16552.39    16040.71    417.57 o 
   1  10   2       18.92       22.74      7.20 o 
   2  10   2     1727.55     1577.60     52.35 o 
   3  10   2      387.94      350.74     15.95 o 
   4  10   2     4038.81     3962.91     79.04 o 
   5  10   2     6393.02     6303.46    141.04 o 
   6  10   2     7415.25     7423.88    164.37 o 
   7  10   2      196.83      199.26     14.80 o 
   8  10   2       64.82       40.65     15.29 o 
   9  10   2     1957.09     1838.96     47.40 o 
  10  10   2    11211.63    10916.83    114.27 o 
  11  10   2      289.66      279.04     26.68 o 
  12  10   2     5706.01     5334.48     95.87 o 
  13  10   2      836.72      809.86     40.42 o 
  14  10   2      584.10      613.83     38.84 o 
  15  10   2      485.01      531.99     37.63 o 
  16  10   2     5593.19     5484.06    226.26 o 
  17  10   2      204.11      161.82     26.20 o 
  18  10   2      680.75      622.23     43.04 o 
  19  10   2       94.54       80.18     20.01 o 
  20  10   2     1885.09     1942.79     69.25 o 
  21  10   2        1.39        1.85     14.44 o 
  22  10   2     1850.83     1692.88     79.34 o 
  23  10   2       13.49       -4.13     15.55 o 
  24  10   2       14.41       -6.56     16.10 o 
   1  11   2        1.16        3.93      5.72 o 
   2  11   2     6630.10     6468.54    115.21 o 
   3  11   2     1630.75     1555.52     36.58 o 
   4  11   2     2167.57     2191.78     54.83 o 
   5  11   2        1.47       -3.69      6.64 o 
   6  11   2     2476.83     2347.41     47.01 o 
   7  11   2     1239.59     1252.36     40.45 o 
   8  11   2     7927.05     7652.38    156.13 o 
   9  11   2       13.01       14.69     12.70 o 
  10  11   2      114.15       92.16     17.29 o 
  11  11   2       56.58       32.74     14.53 o 
  12  11   2     3703.61     3689.38    108.40 o 
  13  11   2      959.34     1005.08     46.22 o 
  14  11   2        7.03       17.54     14.64 o 
  15  11   2      453.43      469.00     36.81 o 
  16  11   2      602.78      549.96     40.01 o 
  17  11   2        8.73       -1.59     14.60 o 
  18  11   2     4459.89     4493.12    179.45 o 
  19  11   2      303.67      266.42     30.30 o 
  20  11   2      601.74      628.09     36.35 o 
  21  11   2       65.01       40.39     18.04 o 
  22  11   2      645.72      664.35     42.01 o 
  23  11   2       46.14       29.03     18.57 o 
   0  12   2     5252.05     5253.93     92.19 o 
   1  12   2      100.63       86.13     11.12 o 
   2  12   2      398.65      448.14     20.03 o 
   3  12   2       45.44       57.71     10.25 o 
   4  12   2     6758.27     6350.76    149.55 o 
   5  12   2      149.41      120.63     14.99 o 
   6  12   2     6679.73     6554.82     92.29 o 
   7  12   2       56.09       49.95     12.88 o 
   8  12   2     2236.94     2142.81     54.80 o 
   9  12   2       81.04       65.39     16.64 o 
  10  12   2     3643.24     3839.64     94.89 o 
  11  12   2        0.69        5.79     14.63 o 
  12  12   2        3.85       -2.43     13.46 o 
  13  12   2        0.26      -11.35     11.35 o 
  14  12   2      297.38      345.75     33.12 o 
  15  12   2       24.78       27.10     16.70 o 
  16  12   2     4397.14     4318.46    201.68 o 
  17  12   2      120.93      114.95     25.49 o 
  18  12   2       58.34       33.25     17.29 o 
  19  12   2        3.73       -0.33     16.05 o 
  20  12   2     1927.70     1855.16     78.24 o 
  21  12   2       46.05       39.94     18.62 o 
  22  12   2      783.96      726.61     44.91 o 
   1  13   2      995.62      962.66     28.51 o 
   2  13   2     4383.55     4281.49     62.66 o 
   3  13   2     1021.74      950.92     33.25 o 
   4  13   2     3283.95     3243.40     69.99 o 
   5  13   2      765.63      807.90     34.96 o 
   6  13   2      749.98      726.33     34.01 o 
   7  13   2      515.24      470.90     29.89 o 
   8  13   2     9085.93     9098.23    160.05 o 
   9  13   2      593.80      545.30     41.75 o 
  10  13   2      808.07      799.82     54.00 o 
  11  13   2      330.70      328.55     36.42 o 
  12  13   2     1877.99     1977.03     74.04 o 
  13  13   2      124.98       96.94     32.50 o 
  14  13   2     6377.15     6501.77    169.77 o 
  15  13   2       27.48       25.41     20.60 o 
  16  13   2       34.72       45.95     23.32 o 
  17  13   2        0.84       -2.07     14.68 o 
  18  13   2     2352.57     2483.36     86.07 o 
  19  13   2        3.81       -6.45     16.27 o 
  20  13   2      910.77      821.83     46.32 o 
  21  13   2       80.34       91.52     22.55 o 
   0  14   2     3868.49     3743.45     85.24 o 
   1  14   2      363.31      342.55     20.30 o 
   2  14   2      255.67      251.68     19.36 o 
   3  14   2       88.80       60.14     12.93 o 
   4  14   2     3492.97     3446.35     71.11 o 
   5  14   2      928.10      928.21     48.96 o 
   6  14   2     4293.08     4354.37     81.35 o 
   7  14   2       12.38        7.40     11.27 o 
   8  14   2      223.87      220.93     27.05 o 
   9  14   2      441.96      437.25     39.99 o 
  10  14   2     1236.51     1294.86     60.93 o 
  11  14   2      569.80      548.10     45.31 o 
  12  14   2      929.38      978.73     55.51 o 
  13  14   2      221.76      210.35     33.43 o 
  14  14   2      715.40      765.06     54.51 o 
  15  14   2      181.64      158.21     32.24 o 
  16  14   2     2103.20     2355.28    142.73 o 
  17  14   2       68.81       37.92     20.63 o 
  18  14   2      160.72      135.52     28.67 o 
  19  14   2       53.62       43.20     19.66 o 
  20  14   2     1207.96     1303.07     59.76 o 
   1  15   2        0.35        5.63      8.63 o 
   2  15   2      897.60      981.30     33.79 o 
   3  15   2      702.85      688.83     34.99 o 
   4  15   2     2316.14     2210.36     59.62 o 
   5  15   2        3.86        4.86     12.18 o 
   6  15   2      292.83      274.05     26.36 o 
   7  15   2      516.33      573.67     39.70 o 
   8  15   2     1983.28     1978.34     74.83 o 
   9  15   2      369.41      360.98     38.81 o 
  10  15   2        3.68       -6.68     16.16 o 
  11  15   2      128.18      122.95     27.35 o 
  12  15   2      511.60      570.50     48.69 o 
  13  15   2       31.57       38.62     22.94 o 
  14  15   2     2863.36     3071.98    105.56 o 
  15  15   2       41.08       32.43     23.66 o 
  16  15   2        0.00       -6.49     18.41 o 
  17  15   2        1.60        4.62     19.49 o 
  18  15   2     1280.51     1293.13     65.11 o 
   0  16   2     2268.82     2036.80     71.16 o 
   1  16   2       28.42       28.21     11.77 o 
   2  16   2      432.81      419.01     30.74 o 
   3  16   2       23.18       10.32     12.97 o 
   4  16   2     1325.78     1267.64     47.97 o 
   5  16   2       13.19       19.53     13.99 o 
   6  16   2     2136.63     2029.19     67.81 o 
   7  16   2        6.36       18.89     17.57 o 
   8  16   2        1.58       -1.96     15.36 o 
   9  16   2       14.54       13.93     18.37 o 
  10  16   2     1554.62     1366.03     66.78 o 
  11  16   2      124.38      141.55     29.97 o 
  12  16   2     2783.13     2925.57     97.85 o 
  13  16   2        4.62       17.02     21.72 o 
  14  16   2      164.28      129.89     31.82 o 
  15  16   2      172.18      191.99     32.31 o 
  16  16   2     1988.68     2088.17     79.92 o 
  17  16   2        7.40        6.09     20.33 o 
   1  17   2      423.69      412.31     32.40 o 
   2  17   2     2871.69     2766.02     75.68 o 
   3  17   2      213.04      246.56     27.10 o 
   4  17   2     1908.30     1970.32     60.97 o 
   5  17   2      201.33      221.98     33.80 o 
   6  17   2       52.81       77.24     24.21 o 
   7  17   2       24.07       26.40     19.47 o 
   8  17   2     1572.62     1548.03     71.29 o 
   9  17   2      125.63      121.21     29.24 o 
  10  17   2     1809.79     1856.75     79.78 o 
  11  17   2       31.21       40.54     24.13 o 
  12  17   2     1602.25     1549.61     75.66 o 
  13  17   2      234.17      293.61     42.45 o 
  14  17   2     1439.47     1661.98     74.95 o 
  15  17   2        3.97       28.07     21.65 o 
   0  18   2     3664.71     3937.86    185.84 o 
   1  18   2      516.61      588.49     43.75 o 
   2  18   2      892.19      961.25     63.10 o 
   3  18   2       36.76       19.98     17.29 o 
   4  18   2      624.50      580.27     51.92 o 
   5  18   2      128.92      127.53     30.01 o 
   6  18   2     1406.96     1336.23     67.46 o 
   7  18   2       55.88       37.04     23.53 o 
   8  18   2       21.13        1.94     20.19 o 
   9  18   2       68.07       70.27     26.09 o 
  10  18   2     2291.42     2417.28     93.11 o 
  11  18   2       10.36        4.02     22.28 o 
  12  18   2     1504.37     1570.96     78.80 o 
  13  18   2       77.47       95.45     30.78 o 
   1  19   2        6.07       15.15     21.56 o 
   2  19   2     1926.01     1973.11     79.14 o 
   3  19   2      253.92      244.85     44.18 o 
   4  19   2      595.15      553.22     50.02 o 
   5  19   2       40.95       27.00     22.71 o 
   6  19   2      866.67      896.96     59.93 o 
   7  19   2       44.91       59.58     27.24 o 
   8  19   2     1998.93     2117.24     88.50 o 
   9  19   2       11.76       10.29     22.48 o 
  10  19   2      126.70      102.34     30.93 o 
   0  20   2     3977.76     4105.48    168.56 o 
   1  20   2       81.85       51.41     32.16 o 
   2  20   2      281.84      294.08     49.23 o 
   3  20   2       40.91       63.44     28.56 o 
   4  20   2     1468.80     1621.05     90.30 o 
   5  20   2        7.38       10.25     26.77 o 
   1   0   3    35952.03    31267.19   1343.03 o 
   3   0   3      867.45      999.03     49.08 o 
   5   0   3     6259.21     5524.86    140.15 o 
   7   0   3     7785.73     7769.13    225.42 o 
   9   0   3    14227.98    14362.22    411.59 o 
  11   0   3     4223.48     4394.51     90.69 o 
  13   0   3     4177.24     4398.24     74.02 o 
  15   0   3     2875.99     3058.32     87.92 o 
  17   0   3    10580.95    10734.22    343.90 o 
  19   0   3     2035.72     1943.39     76.79 o 
  21   0   3        5.62        3.58     14.66 o 
  23   0   3      876.92      796.38     73.49 o 
  25   0   3     1524.79     1347.83    140.81 o 
  27   0   3      353.26      256.53     57.85 o 
   0   1   3     4010.37     3953.46    269.61 o 
   1   1   3    40366.62    37417.92    981.32 o 
   2   1   3      283.47      306.37     14.30 o 
   3   1   3     3510.51     3042.03     73.22 o 
   4   1   3     4446.27     4447.72     77.88 o 
   5   1   3    13222.56    14249.45    285.63 o 
   6   1   3      162.01      144.14     10.12 o 
   7   1   3     2874.30     3199.28     60.41 o 
   8   1   3     3495.66     3561.14     60.62 o 
   9   1   3    19273.43    20341.53    313.48 o 
  10   1   3      172.68      252.00     12.26 o 
  11   1   3     6954.88     6732.98     98.34 o 
  12   1   3       98.66       77.62      8.68 o 
  13   1   3       95.34      102.74      9.89 o 
  14   1   3        2.64       13.67      5.98 o 
  15   1   3     4352.12     4802.08     82.38 o 
  16   1   3       21.31       16.49      8.14 o 
  17   1   3     2614.39     2461.12     48.49 o 
  18   1   3       38.14       19.14      9.62 o 
  19   1   3      872.80      870.63     32.01 o 
  20   1   3        6.54       34.69     11.61 o 
  21   1   3     4198.37     3786.45    115.74 o 
  22   1   3      554.21      611.73     36.13 o 
  23   1   3      384.79      361.20     34.92 o 
  24   1   3      529.96      431.47     42.73 o 
  25   1   3      925.03      727.36     53.87 o 
  26   1   3       27.43       30.93     27.25 o 
  27   1   3     1886.13     1722.93     93.94 o 
   1   2   3     3858.87     3990.72    189.35 o 
   3   2   3    22257.50    22479.51    551.07 o 
   4   2   3      342.41      345.30     13.93 o 
   5   2   3     3566.47     3813.32     62.29 o 
   6   2   3        6.33        8.36      4.68 o 
   7   2   3    18213.19    18697.63    197.08 o 
   8   2   3      923.95      819.07     21.24 o 
   9   2   3    10097.92    10841.69    189.25 o 
  10   2   3      138.98      142.98     10.36 o 
  11   2   3       13.67       19.61      5.75 o 
  12   2   3     1318.20     1142.16     24.09 o 
  13   2   3     4553.31     4816.53     69.16 o 
  14   2   3        1.36        4.81      6.36 o 
  15   2   3     6473.86     6314.18     92.64 o 
  16   2   3      555.67      648.38     23.96 o 
  17   2   3     1250.59     1293.22     33.18 o 
  18   2   3       48.10       95.08     14.28 o 
  19   2   3     9262.23     8842.87    211.74 o 
  20   2   3        8.74       26.52     12.83 o 
  21   2   3      187.06      173.18     22.98 o 
  22   2   3       35.96       14.19     14.93 o 
  23   2   3     3479.28     3295.96    145.99 o 
  24   2   3      206.01      212.33     34.80 o 
  25   2   3     1375.70     1344.26    140.36 o 
  26   2   3        0.02      -18.31     21.88 o 
  27   2   3      157.96      156.40     39.03 o 
   0   3   3       79.00       43.39      8.63 o 
   1   3   3      221.26      309.37     33.63 o 
   2   3   3        0.52        9.28      4.06 o 
   3   3   3     1313.98     1596.28     69.63 o 
   4   3   3      333.79      252.49     12.76 o 
   5   3   3     7609.07     8523.89    200.23 o 
   6   3   3       43.39       36.68      6.86 o 
   7   3   3     7099.01     7064.55    137.17 o 
   8   3   3      854.19      733.69     18.87 o 
  10   3   3      223.35      143.36     10.64 o 
  11   3   3    12451.20    12646.06    194.78 o 
  12   3   3        0.29        8.60      5.57 o 
  13   3   3       83.75      114.96     12.13 o 
  14   3   3      461.89      455.73     19.77 o 
  15   3   3     4997.53     4788.61    110.17 o 
  16   3   3      294.28      323.91     18.89 o 
  17   3   3     4021.67     4090.04     95.92 o 
  18   3   3       94.73       73.32     12.30 o 
  19   3   3      352.17      397.40     28.97 o 
  20   3   3      740.92      733.90     39.56 o 
  21   3   3     5055.66     5409.84    224.20 o 
  22   3   3       10.33       -1.71     15.12 o 
  23   3   3     2154.60     2269.67     89.07 o 
  24   3   3       95.48       88.60     26.95 o 
  25   3   3     1160.10     1389.03     70.36 o 
  26   3   3      108.47      107.88     35.41 o 
   1   4   3       92.21       23.59      5.78 o 
   2   4   3      208.97      234.69     11.30 o 
   3   4   3    15071.29    15518.31    599.57 o 
   4   4   3     1569.57     1546.15     57.64 o 
   5   4   3     3416.52     3116.53     92.39 o 
   6   4   3        2.94       14.35      5.44 o 
   7   4   3     3841.65     4252.54     96.02 o 
   8   4   3        1.06       14.72      5.85 o 
   9   4   3     4646.67     4978.60     48.20 o 
  11   4   3       41.24       46.35      7.30 o 
  12   4   3       69.51       74.45     10.93 o 
  13   4   3    15596.54    15478.15    364.00 o 
  15   4   3     5640.70     5954.97    154.37 o 
  16   4   3      125.49      141.39     15.26 o 
  17   4   3      442.05      379.16     22.25 o 
  18   4   3      761.43      806.85     39.35 o 
  19   4   3     3760.62     4215.08    128.49 o 
  20   4   3        6.38       20.74     15.81 o 
  21   4   3      133.74       91.81     20.14 o 
  22   4   3      228.00      162.44     27.83 o 
  23   4   3     3818.78     4227.89    171.55 o 
  24   4   3      224.17      230.97     32.69 o 
  25   4   3     2986.60     2725.59    185.45 o 
  26   4   3       20.13       23.09     22.52 o 
   0   5   3      573.06      713.54     40.65 o 
   1   5   3     5588.11     6539.66    289.54 o 
   2   5   3        0.97        0.70      3.67 o 
   4   5   3       11.47       13.59      5.12 o 
   5   5   3    42756.55    43846.63   1242.74 o 
   6   5   3      485.81      513.48     18.68 o 
   7   5   3     3634.89     3573.35     80.96 o 
   8   5   3      525.07      479.58     18.09 o 
   9   5   3     1007.13     1088.08     22.87 o 
  10   5   3      338.59      375.23     14.77 o 
  11   5   3     9638.03     9616.49    216.46 o 
  12   5   3       24.41       22.12      7.97 o 
  13   5   3     1950.06     1898.31     58.81 o 
  14   5   3      171.81      219.53     17.86 o 
  15   5   3     4783.27     4602.26    140.98 o 
  16   5   3        3.25       17.34     11.33 o 
  17   5   3    10454.57    11316.01    396.27 o 
  18   5   3      105.01       92.07     17.53 o 
  19   5   3       12.22        8.55     12.85 o 
  20   5   3      697.76      767.08     45.69 o 
  21   5   3     5780.51     6150.36    227.20 o 
  22   5   3       99.79       97.55     21.60 o 
  23   5   3     1244.44     1146.57     91.72 o 
  24   5   3       74.52       89.96     24.54 o 
  25   5   3     1151.69     1238.57     62.75 o 
  26   5   3       88.79       63.33     26.01 o 
   1   6   3     2406.27     2946.01    119.83 o 
   3   6   3    29685.92    31885.46    970.34 o 
   4   6   3      302.70      354.23     19.46 o 
   5   6   3     2103.33     2359.15     74.72 o 
   6   6   3      321.01      195.39     13.65 o 
   7   6   3    10081.78    10060.79    326.29 o 
   8   6   3      428.81      434.48     19.56 o 
   9   6   3    10165.34    10286.11    173.42 o 
  10   6   3       23.49        9.23      6.56 o 
  11   6   3      494.99      516.75     25.87 o 
  12   6   3       39.66       38.73     10.83 o 
  13   6   3    13869.88    13651.50    472.40 o 
  14   6   3        8.91       22.17     10.72 o 
  15   6   3     1903.55     1934.42     69.24 o 
  16   6   3        6.12        1.92     12.35 o 
  17   6   3     1928.84     1925.67     75.60 o 
  18   6   3       33.37       61.56     18.26 o 
  19   6   3     5935.82     6071.16    200.78 o 
  20   6   3       40.41       23.11     17.25 o 
  21   6   3      132.00      156.91     26.51 o 
  22   6   3       40.99       50.40     21.49 o 
  23   6   3     3586.84     3318.05    185.74 o 
  24   6   3       71.21       55.25     22.35 o 
  25   6   3     2111.32     2066.49     94.18 o 
  26   6   3       41.98       45.54     22.15 o 
   0   7   3        2.95       29.99     11.46 o 
   1   7   3    22871.43    24471.34    847.02 o 
   2   7   3      132.76      144.04     11.12 o 
   3   7   3       81.85      130.32     11.06 o 
   4   7   3       86.24       61.89      8.44 o 
   5   7   3    15427.61    15853.28    564.57 o 
   6   7   3        1.03       10.78      5.94 o 
   7   7   3     3358.09     3578.85    128.37 o 
   8   7   3       76.90       52.72      9.11 o 
   9   7   3    11082.09    10600.29    105.36 o 
  10   7   3      156.71      142.70     16.26 o 
  11   7   3    12191.48    11853.67    124.15 o 
  12   7   3      140.49       68.71     13.67 o 
  13   7   3        5.90        5.50      9.70 o 
  14   7   3      129.71      139.78     18.42 o 
  15   7   3    10872.12    11398.86    405.18 o 
  16   7   3      902.95      796.16     40.94 o 
  17   7   3     1726.36     1891.10     78.62 o 
  18   7   3        9.03        9.14     13.90 o 
  19   7   3      490.00      405.01     36.12 o 
  20   7   3       44.48       53.50     19.73 o 
  21   7   3     2699.77     2610.50     78.58 o 
  22   7   3        9.79       20.09     15.78 o 
  23   7   3      216.05      175.27     30.37 o 
  24   7   3        0.50      -11.80     17.79 o 
  25   7   3     1083.39      868.48     90.37 o 
   1   8   3    13829.67    14603.25    409.52 o 
   2   8   3      115.52      105.41     11.86 o 
   3   8   3    13765.88    14660.60    516.57 o 
   4   8   3      663.21      678.89     26.70 o 
   5   8   3     1206.91     1208.58     40.48 o 
   6   8   3      393.77      509.96     35.79 o 
   7   8   3    13043.88    13050.44    578.27 o 
   8   8   3       71.65       59.61     11.78 o 
   9   8   3     3967.48     3985.08     66.99 o 
  10   8   3        2.33        8.05      8.35 o 
  11   8   3     1906.02     2039.36     50.52 o 
  12   8   3        2.90        2.40      8.54 o 
  13   8   3     6477.93     6772.64    182.69 o 
  14   8   3      300.39      222.95     25.79 o 
  15   8   3      264.25      286.71     28.93 o 
  16   8   3       25.51       30.65     15.33 o 
  17   8   3     4841.10     5097.37    189.74 o 
  18   8   3      589.23      566.48     40.11 o 
  19   8   3     2594.90     2589.03    121.19 o 
  20   8   3        0.00        1.70     15.68 o 
  21   8   3        0.11        0.00     16.59 o 
  22   8   3       77.67       43.31     19.38 o 
  23   8   3      776.46      616.79     47.47 o 
  24   8   3       26.26       21.61     20.82 o 
   0   9   3     1423.70     1674.93     69.12 o 
   1   9   3    22840.75    23965.23    605.71 o 
   2   9   3      135.29      133.95     13.67 o 
   3   9   3     3261.31     3246.31    122.64 o 
   4   9   3      226.59      242.09     22.92 o 
   5   9   3     5313.16     5749.27    234.41 o 
   6   9   3      332.27      312.31     18.36 o 
   7   9   3     1068.91     1227.20     49.75 o 
   8   9   3        8.77        9.52      8.63 o 
   9   9   3     7167.04     7034.16     91.41 o 
  10   9   3       44.23       52.22     12.53 o 
  11   9   3     6128.66     5936.35     94.34 o 
  12   9   3        6.32        4.95     10.02 o 
  13   9   3       37.53       37.28     14.41 o 
  14   9   3      246.53      279.36     28.53 o 
  15   9   3     3555.15     3897.31    111.12 o 
  16   9   3      724.04      701.75     42.39 o 
  17   9   3     1327.77     1195.65     67.00 o 
  18   9   3       42.64       39.84     18.43 o 
  19   9   3      397.01      409.32     37.24 o 
  20   9   3        8.01        4.71     17.33 o 
  21   9   3     2015.84     1912.62    112.39 o 
  22   9   3        0.54      -10.13     15.43 o 
  23   9   3      468.12      473.99     36.71 o 
  24   9   3        0.62       -7.46     19.38 o 
   1  10   3     4091.18     4311.57    116.64 o 
   2  10   3      693.02      673.73     30.19 o 
   3  10   3     4493.05     4692.29    162.23 o 
   4  10   3        0.01        6.23      6.80 o 
   5  10   3     1902.43     1988.35     73.86 o 
   6  10   3      273.78      230.19     19.16 o 
   7  10   3     4234.00     4343.13     72.02 o 
   8  10   3      197.80      194.47     19.60 o 
   9  10   3     5391.91     5438.30     83.21 o 
  10  10   3      500.62      466.56     28.45 o 
  11  10   3      687.75      713.10     33.20 o 
  12  10   3      384.66      402.03     32.06 o 
  13  10   3     3741.50     4029.54     87.85 o 
  14  10   3       42.69       69.83     18.31 o 
  15  10   3     1451.81     1465.84     72.01 o 
  16  10   3       57.32       58.45     19.52 o 
  17  10   3     1169.24     1110.50     52.41 o 
  18  10   3        9.62       14.97     16.92 o 
  19  10   3     2280.98     2181.18    108.59 o 
  20  10   3        4.76        8.20     17.70 o 
  21  10   3      116.27       77.72     23.42 o 
  22  10   3        2.71        8.22     17.72 o 
  23  10   3     1192.80     1128.58     46.86 o 
   0  11   3       24.58       49.79     14.11 o 
   1  11   3      140.11      127.85     14.53 o 
   2  11   3      233.36      228.03     17.58 o 
   3  11   3      514.95      638.52     25.38 o 
   4  11   3      216.06      161.93     15.66 o 
   5  11   3      407.02      495.02     29.89 o 
   6  11   3       75.39       63.57     15.37 o 
   7  11   3     1185.91     1132.50     44.32 o 
   8  11   3      869.95      784.41     37.88 o 
   9  11   3        1.66        8.22     10.27 o 
  10  11   3      238.73      229.62     22.46 o 
  11  11   3     3259.87     3335.15     80.36 o 
  12  11   3       67.41       73.50     18.72 o 
  13  11   3      614.10      679.37     45.24 o 
  14  11   3        4.08      -11.74     11.74 o 
  15  11   3     1366.44     1350.93     56.24 o 
  16  11   3      374.32      303.09     33.50 o 
  17  11   3     2803.35     2784.48    107.05 o 
  18  11   3       78.63       59.01     20.48 o 
  19  11   3      272.05      307.08     35.38 o 
  20  11   3       26.88       49.25     21.38 o 
  21  11   3     1364.06     1352.31     83.47 o 
  22  11   3       73.73       64.66     22.71 o 
   1  12   3      920.54     1008.86     32.78 o 
   2  12   3      393.34      416.50     23.34 o 
   3  12   3     1041.08     1189.91     35.52 o 
   4  12   3       23.25       20.06     10.23 o 
   5  12   3       15.31        8.37     10.56 o 
   6  12   3      520.81      470.31     32.20 o 
   7  12   3        9.52       30.36     13.27 o 
   8  12   3       15.08       -2.35     11.11 o 
   9  12   3     1703.77     1751.53     57.11 o 
  10  12   3     1214.97     1377.68     52.10 o 
  11  12   3      174.93      199.80     26.07 o 
  12  12   3        0.45        3.33     13.85 o 
  13  12   3     2602.68     2540.32     74.73 o 
  14  12   3      542.18      420.18     36.76 o 
  15  12   3     2103.52     2124.17     96.34 o 
  16  12   3        2.29       13.79     16.84 o 
  17  12   3      187.06      180.90     29.58 o 
  18  12   3       20.71       35.43     19.54 o 
  19  12   3     2380.33     2549.31    132.02 o 
  20  12   3       17.95       28.54     20.17 o 
  21  12   3       74.71       52.61     21.10 o 
   0  13   3      849.23      869.97     42.97 o 
   1  13   3     1029.08     1124.81     42.14 o 
   2  13   3        9.93       17.24      9.84 o 
   3  13   3       94.74      102.13     16.67 o 
   4  13   3      122.25      151.94     21.57 o 
   5  13   3     6367.47     6260.27    140.35 o 
   6  13   3       15.08       17.45     13.66 o 
   7  13   3     3624.51     3571.08     81.61 o 
   8  13   3       19.69       41.00     16.15 o 
   9  13   3      499.90      435.61     34.24 o 
  10  13   3       26.97       39.37     19.72 o 
  11  13   3     3469.94     3416.86     97.24 o 
  12  13   3      134.91       93.40     24.57 o 
  13  13   3      387.71      412.17     43.11 o 
  14  13   3      318.06      359.83     35.65 o 
  15  13   3     1311.41     1265.64     57.94 o 
  16  13   3        0.37        6.12     17.22 o 
  17  13   3     2612.22     2925.85     88.43 o 
  18  13   3        0.06        0.48     19.26 o 
  19  13   3        0.26       13.23     19.55 o 
  20  13   3        3.77        4.47     20.20 o 
   1  14   3      103.90      102.40     15.96 o 
   2  14   3       69.46       61.98     14.65 o 
   3  14   3     5716.61     5780.80    102.80 o 
   4  14   3        5.55       16.20     13.97 o 
   5  14   3       72.69       98.20     20.05 o 
   6  14   3       89.19      107.27     21.70 o 
   7  14   3     5023.66     5076.62    100.17 o 
   8  14   3      180.16      174.55     24.82 o 
   9  14   3     2932.70     2986.98     91.44 o 
  10  14   3       12.38        3.15     17.06 o 
  11  14   3      224.83      195.14     31.70 o 
  12  14   3       92.01       79.21     24.72 o 
  13  14   3     2975.34     3042.39     98.94 o 
  14  14   3       51.95       36.35     22.51 o 
  15  14   3      521.87      492.42     48.58 o 
  16  14   3       43.30       47.29     23.95 o 
  17  14   3      673.49      727.39     58.15 o 
  18  14   3        5.67        8.27     17.87 o 
  19  14   3     2182.39     2260.34    113.53 o 
   0  15   3      179.60      171.21     26.81 o 
   1  15   3     3826.59     3875.49     74.50 o 
   2  15   3       12.28       -2.28     12.98 o 
   3  15   3      392.40      353.59     32.54 o 
   4  15   3       82.29       69.34     19.40 o 
   5  15   3     5837.93     5848.41    109.04 o 
   6  15   3      268.08      242.36     29.88 o 
   7  15   3      403.01      435.10     36.19 o 
   8  15   3      406.87      369.06     39.47 o 
   9  15   3     1811.41     1801.77     74.35 o 
  10  15   3        7.83       10.81     19.75 o 
  11  15   3     2738.94     2589.96     90.80 o 
  12  15   3        0.00       -3.92     18.43 o 
  13  15   3        1.31      -10.64     18.95 o 
  14  15   3        1.92       -3.43     20.56 o 
  15  15   3     2493.08     2658.23     97.35 o 
  16  15   3        3.54       -0.33     21.59 o 
  17  15   3      652.72      746.56     61.12 o 
   1  16   3     1716.33     1740.43     68.90 o 
   2  16   3        0.16       18.46     15.15 o 
   3  16   3     6515.35     6757.33    140.90 o 
   4  16   3       15.88       10.96     16.26 o 
   5  16   3       80.28       83.63     21.72 o 
   6  16   3        1.68        9.54     16.33 o 
   7  16   3     5785.92     5847.75    131.35 o 
   8  16   3        6.27       -6.62     18.15 o 
   9  16   3     2055.88     2023.14     81.11 o 
  10  16   3       97.52       90.41     27.01 o 
  11  16   3      318.48      394.08     45.13 o 
  12  16   3      128.09      148.17     32.68 o 
  13  16   3     1984.36     2064.77     86.95 o 
  14  16   3      147.23      124.00     31.54 o 
  15  16   3      108.06       77.05     29.32 o 
  16  16   3        1.48       -4.65     22.80 o 
   0  17   3       46.55       47.50     33.31 o 
   1  17   3     2355.33     2395.97     75.67 o 
   2  17   3       73.37       79.74     23.12 o 
   3  17   3       58.40       32.49     17.88 o 
   4  17   3        9.74        5.79     17.29 o 
   5  17   3     4754.06     4918.92    107.26 o 
   6  17   3        1.38       -2.65     18.91 o 
   7  17   3      840.15      794.76     56.29 o 
   8  17   3      106.17      108.67     29.80 o 
   9  17   3     2395.61     2558.45     93.73 o 
  10  17   3        8.37        8.87     21.30 o 
  11  17   3     2529.45     2641.09     97.08 o 
  12  17   3       24.56       12.88     22.41 o 
  13  17   3        2.20       -6.14     20.11 o 
  14  17   3       12.59      -14.19     21.11 o 
   1  18   3     1492.51     1392.58     70.06 o 
   2  18   3      262.78      293.66     35.41 o 
   3  18   3     1603.10     1632.39     73.06 o 
   4  18   3       15.36       -2.29     16.32 o 
   5  18   3       49.98       37.95     23.53 o 
   6  18   3        0.32      -16.34     18.51 o 
   7  18   3     1551.24     1614.18     75.73 o 
   8  18   3       66.83       70.87     25.76 o 
   9  18   3      943.14      981.50     63.45 o 
  10  18   3        0.37       18.13     23.32 o 
  11  18   3      183.56      135.96     35.01 o 
   0  19   3      118.56      107.29     43.08 o 
   1  19   3      813.15      759.82     72.37 o 
   2  19   3       27.39       39.52     23.84 o 
   3  19   3      100.14       83.52     30.33 o 
   4  19   3        0.88       -4.87     24.22 o 
   5  19   3      484.01      356.24     44.04 o 
   6  19   3       25.76        9.64     22.93 o 
   7  19   3      450.66      414.70     48.59 o 
   8  19   3      162.46      204.41     38.11 o 
   0   0   4    44995.21    43432.50   2182.39 o 
   2   0   4     1779.71     1692.25     84.29 o 
   4   0   4     5735.54     6218.47    113.24 o 
   6   0   4    23794.68    25820.09    606.90 o 
   8   0   4       13.32       24.58     11.14 o 
  10   0   4    26744.07    27520.05    703.32 o 
  12   0   4     4381.31     4759.33    108.60 o 
  14   0   4      800.41      675.09     35.78 o 
  16   0   4     2385.90     2506.60     87.54 o 
  18   0   4     1151.76     1096.66     50.97 o 
  20   0   4     2136.97     2253.33     89.47 o 
  22   0   4     6007.07     5668.60    249.28 o 
  24   0   4        3.36       10.21     39.63 o 
  26   0   4     2449.17     2359.22    195.75 o 
   1   1   4      834.35      657.35     17.72 o 
   2   1   4     2459.55     2364.86     65.96 o 
   3   1   4      621.37      508.07     17.43 o 
   4   1   4     6785.34     7132.07     98.91 o 
   5   1   4     5665.70     5456.49    126.00 o 
   6   1   4      944.50     1100.90     32.09 o 
   8   1   4    24653.44    25461.83    267.91 o 
   9   1   4     1825.26     2116.11     38.00 o 
  10   1   4     1362.96     1598.20     34.00 o 
  11   1   4     2276.62     2309.21     41.00 o 
  12   1   4     6251.07     6152.17     67.35 o 
  13   1   4      507.61      652.93     24.04 o 
  14   1   4     3446.39     3579.89     62.37 o 
  15   1   4      458.83      474.98     23.23 o 
  16   1   4      168.58      203.31     19.66 o 
  17   1   4      320.37      372.71     23.09 o 
  18   1   4     5951.60     5757.89    111.03 o 
  19   1   4      460.49      468.02     26.66 o 
  20   1   4     2417.34     2389.61     63.06 o 
  21   1   4       35.95       52.15     15.68 o 
  22   1   4      771.45      765.52     41.51 o 
  23   1   4       49.62       29.28     22.14 o 
  24   1   4     3528.18     3259.57    114.91 o 
  25   1   4        1.06       14.44     32.48 o 
  26   1   4      116.72       80.69     43.13 o 
   0   2   4     7447.63     7121.56    364.45 o 
   1   2   4      930.95     1131.32     48.77 o 
   2   2   4      424.37      471.59     16.44 o 
   4   2   4     5447.60     5877.38    121.41 o 
   5   2   4    10340.20    10293.22    218.32 o 
   6   2   4     5204.55     5747.49    104.21 o 
   7   2   4      361.62      474.39     19.85 o 
   8   2   4      393.41      504.24     20.97 o 
  10   2   4     7659.82     7773.58    126.00 o 
  11   2   4      235.19      258.79     17.44 o 
  12   2   4     2382.48     2503.81     59.00 o 
  13   2   4     3887.19     3913.14     81.78 o 
  14   2   4      291.82      294.28     19.03 o 
  15   2   4       62.69       22.71      9.62 o 
  16   2   4     5585.61     5606.79     83.21 o 
  17   2   4      568.52      617.86     33.79 o 
  18   2   4      892.76      930.06     46.50 o 
  19   2   4      133.26      149.31     19.73 o 
  20   2   4     3579.93     3459.64     88.58 o 
  21   2   4       35.02      103.97     20.86 o 
  22   2   4     3206.73     3094.13    130.91 o 
  23   2   4       38.72       35.91     19.07 o 
  24   2   4      117.50      113.91     30.05 o 
  25   2   4       55.89      146.53     33.01 o 
  26   2   4     2571.07     2301.79    203.75 o 
   2   3   4    18122.16    19140.82    654.77 o 
   4   3   4     8841.74     9313.23    237.68 o 
   5   3   4       15.26        2.50      5.79 o 
   6   3   4      286.03      299.38     16.91 o 
   8   3   4    14099.90    14494.46    241.77 o 
   9   3   4       87.62      106.99     12.22 o 
  10   3   4     3396.40     3493.16     68.80 o 
  11   3   4     1338.84     1234.25     33.99 o 
  12   3   4     5189.77     5402.29    104.06 o 
  13   3   4       11.86       11.72      8.59 o 
  14   3   4     5718.79     5922.32    129.08 o 
  15   3   4      870.34      874.96     35.89 o 
  16   3   4      510.33      522.08     30.34 o 
  17   3   4       72.42       42.41     14.22 o 
  18   3   4     2512.27     2625.52     70.79 o 
  19   3   4      428.55      467.21     35.66 o 
  20   3   4     2453.56     2523.84     84.27 o 
  21   3   4      222.78      263.66     36.38 o 
  22   3   4     1057.36     1062.53     60.79 o 
  23   3   4       45.83       29.82     22.40 o 
  24   3   4     3849.27     3616.86    164.50 o 
  25   3   4      136.31      140.83     32.21 o 
  26   3   4      360.09      340.05     44.07 o 
   0   4   4    11769.70    12312.88    784.36 o 
   2   4   4     5606.55     5955.24    296.43 o 
   3   4   4       56.76       47.79      8.35 o 
   4   4   4    16853.78    17417.04    607.52 o 
   5   4   4      771.88      874.62     25.90 o 
   6   4   4    17192.61    17817.35    413.22 o 
   7   4   4      696.98      726.76     24.37 o 
   8   4   4       50.46       60.23      9.99 o 
   9   4   4      531.14      571.45     22.24 o 
  10   4   4     6017.46     6565.46     99.28 o 
  11   4   4      420.20      410.30     24.84 o 
  12   4   4     3895.04     3890.76    113.13 o 
  13   4   4        1.74       -8.27      8.27 o 
  14   4   4     2436.48     2778.41     60.33 o 
  15   4   4        0.01       15.39     10.92 o 
  16   4   4     6807.16     6887.00    214.69 o 
  17   4   4       52.84       59.47     15.10 o 
  18   4   4      287.79      321.25     27.52 o 
  19   4   4        0.06      -14.61     15.15 o 
  20   4   4     1905.38     1902.56     75.01 o 
  21   4   4       64.69       56.54     23.21 o 
  22   4   4     2072.25     2242.21     84.34 o 
  23   4   4        5.85      -15.56     19.48 o 
  24   4   4       13.11       45.62     24.77 o 
  25   4   4        0.68       -0.99     21.48 o 
   1   5   4      265.15      291.41     13.75 o 
   2   5   4    17422.74    18468.60    769.20 o 
   3   5   4     1033.53     1172.63     44.19 o 
   4   5   4     5511.59     5825.08    226.02 o 
   5   5   4       12.01       -1.82      5.92 o 
   6   5   4    10428.69    10808.18    353.16 o 
   7   5   4       30.16       74.65     13.09 o 
   8   5   4     3363.47     3544.27     82.63 o 
   9   5   4      658.68      737.26     25.06 o 
  10   5   4        8.15       17.74      8.96 o 
  11   5   4     2378.57     2463.26     54.27 o 
  12   5   4     2249.05     2577.97     89.33 o 
  13   5   4      262.87      265.81     23.85 o 
  14   5   4     7531.19     7450.08    163.74 o 
  15   5   4       28.29       44.86     13.82 o 
  16   5   4       55.95       82.74     17.39 o 
  17   5   4      214.92      252.18     25.49 o 
  18   5   4     4078.10     4263.24     92.12 o 
  19   5   4      317.44      391.02     35.07 o 
  20   5   4     1195.72     1201.98     61.41 o 
  21   5   4      140.45      170.15     32.04 o 
  22   5   4      633.38      652.59     52.96 o 
  23   5   4       64.29       32.96     23.79 o 
  24   5   4     1851.06     2015.32     91.87 o 
  25   5   4      132.77      183.13     37.47 o 
   0   6   4    14559.40    15546.76   1094.98 o 
   1   6   4       35.34       41.31      7.14 o 
   2   6   4      312.09      369.30     16.41 o 
   3   6   4     2354.30     2152.18     86.47 o 
   4   6   4     6440.95     6834.90    223.28 o 
   5   6   4     3924.52     3732.31    111.35 o 
   6   6   4     3896.11     4249.67    137.95 o 
   7   6   4     1233.13     1223.98     44.42 o 
   8   6   4      438.27      440.97     20.83 o 
  10   6   4     1989.94     2267.21     52.02 o 
  11   6   4      195.34      201.43     19.85 o 
  12   6   4     5240.93     5197.96    131.49 o 
  13   6   4     1422.33     1508.24     54.36 o 
  14   6   4     2711.56     2798.16    104.01 o 
  15   6   4      509.79      603.52     32.73 o 
  16   6   4     6075.58     5963.39    225.39 o 
  17   6   4        1.53       11.01     14.36 o 
  18   6   4       61.65       44.67     18.54 o 
  19   6   4      264.71      331.49     34.02 o 
  20   6   4     1831.61     1888.82     74.37 o 
  21   6   4        1.59        7.23     19.19 o 
  22   6   4     2303.73     2348.57    118.30 o 
  23   6   4       21.87       14.00     21.70 o 
  24   6   4       55.60       49.15     25.69 o 
  25   6   4        1.68       17.62     25.43 o 
   1   7   4      100.90       45.60      7.65 o 
   2   7   4     5179.70     5843.54    215.55 o 
   3   7   4      944.11     1028.77     32.75 o 
   4   7   4     7231.32     7822.86    266.45 o 
   5   7   4     1932.00     1847.68     54.46 o 
   6   7   4      440.28      480.43     28.68 o 
   7   7   4       20.68        2.39      6.16 o 
   8   7   4     5863.37     6208.99    185.39 o 
   9   7   4      104.26      110.24     15.24 o 
  10   7   4     2816.90     2947.22     62.82 o 
  11   7   4      763.58      656.17     31.04 o 
  12   7   4     3427.27     3356.97     73.52 o 
  13   7   4      420.70      512.71     30.57 o 
  14   7   4     7151.45     6855.99    165.66 o 
  15   7   4      446.22      447.68     30.29 o 
  16   7   4        0.58        4.77     13.65 o 
  17   7   4        9.08        0.38     14.40 o 
  18   7   4     5444.11     5313.52    181.82 o 
  19   7   4      365.57      378.23     36.65 o 
  20   7   4      952.78      949.88     56.69 o 
  21   7   4      114.78       89.12     23.93 o 
  22   7   4      174.01      172.89     33.43 o 
  23   7   4        0.94      -11.91     19.46 o 
  24   7   4     1678.65     1851.15     74.52 o 
   0   8   4    14015.25    15175.67    945.22 o 
   1   8   4      602.80      805.97     39.74 o 
   2   8   4     1565.85     1678.78     70.16 o 
   3   8   4      160.07      199.22     14.23 o 
   4   8   4     5151.82     5459.23    183.72 o 
   5   8   4      780.09      894.46     43.11 o 
   6   8   4     6360.64     7032.54    216.90 o 
   7   8   4      107.51      121.73     13.48 o 
   8   8   4     1650.67     1569.51     44.03 o 
   9   8   4      358.15      464.38     27.24 o 
  10   8   4     5596.99     5721.06     85.99 o 
  11   8   4      525.11      467.52     28.67 o 
  12   8   4     3524.29     3595.83     74.34 o 
  13   8   4      444.62      335.84     26.60 o 
  14   8   4       80.93       79.19     17.39 o 
  15   8   4       58.03       36.29     16.49 o 
  16   8   4     7802.87     7786.65    324.63 o 
  17   8   4      919.95      885.18     47.04 o 
  18   8   4     1293.41     1338.45     63.77 o 
  19   8   4       47.67       60.78     21.02 o 
  20   8   4     1584.67     1789.67     71.48 o 
  21   8   4       73.50       93.34     24.53 o 
  22   8   4     1497.27     1591.59     97.67 o 
  23   8   4        4.86      -13.08     19.69 o 
  24   8   4        5.65       -0.14     20.53 o 
   1   9   4     1391.73     1571.30     50.05 o 
   2   9   4     6791.77     7663.69    333.46 o 
   3   9   4     1611.26     1741.22     94.46 o 
   4   9   4     1456.14     1577.24     72.58 o 
   5   9   4       13.45        5.48      6.72 o 
   6   9   4      126.78      144.84     14.96 o 
   7   9   4      278.90      211.46     19.85 o 
   8   9   4     5257.23     5310.02    103.43 o 
   9   9   4       65.20       51.97     13.00 o 
  10   9   4      540.60      688.72     48.16 o 
  11   9   4     1560.68     1712.57     50.19 o 
  12   9   4     3357.30     3246.76    115.07 o 
  13   9   4     1041.97     1005.76     41.30 o 
  14   9   4     3118.22     3246.16     84.72 o 
  15   9   4        0.54       -2.57     13.17 o 
  16   9   4       72.65       86.21     21.54 o 
  17   9   4      509.28      491.18     40.05 o 
  18   9   4     3340.95     3466.54     95.06 o 
  19   9   4      249.90      281.03     33.52 o 
  20   9   4     1198.61     1231.72     58.88 o 
  21   9   4       38.99       21.03     20.29 o 
  22   9   4      350.14      436.29     46.74 o 
  23   9   4      117.48      112.29     31.06 o 
   0  10   4     7154.35     7485.18    452.85 o 
   1  10   4     1104.97     1196.26     56.20 o 
   2  10   4     1845.30     2126.47     83.54 o 
   3  10   4      939.54      955.00     45.47 o 
   4  10   4      778.39      817.03     32.91 o 
   5  10   4     3365.50     3404.67    115.39 o 
   6  10   4     2666.11     2746.43     58.95 o 
   7  10   4      177.28      131.55     17.36 o 
   8  10   4        7.17       15.39     10.42 o 
   9  10   4     1050.77      970.16     38.38 o 
  10  10   4     5845.00     5643.25     90.19 o 
  11  10   4       41.34       55.81     15.22 o 
  12  10   4      866.97      923.06     43.53 o 
  13  10   4     1688.50     1780.29     65.88 o 
  14  10   4      726.28      641.86     41.63 o 
  15  10   4      282.64      269.36     31.47 o 
  16  10   4     2701.30     2659.22     95.32 o 
  17  10   4       65.27       27.88     19.16 o 
  18  10   4      167.30      195.38     30.15 o 
  19  10   4      111.16       74.46     23.32 o 
  20  10   4     1242.51     1221.68     68.53 o 
  21  10   4       60.31       73.77     25.09 o 
  22  10   4      935.27      913.31     56.89 o 
   1  11   4        7.37        7.66      8.00 o 
   2  11   4     4647.73     5357.92    196.39 o 
   3  11   4     1115.12     1313.47     79.94 o 
   4  11   4     3540.17     3816.79    140.89 o 
   5  11   4      516.10      489.71     32.76 o 
   6  11   4      379.84      413.34     31.53 o 
   7  11   4      345.15      310.64     24.95 o 
   8  11   4     7364.24     7343.09    102.07 o 
   9  11   4      122.37      100.91     18.07 o 
  10  11   4      242.50      269.55     25.43 o 
  11  11   4      598.92      583.54     34.67 o 
  12  11   4     2091.61     2084.15     66.68 o 
  13  11   4      133.43      160.10     25.55 o 
  14  11   4     4510.98     4545.24    106.19 o 
  15  11   4        0.79        6.32     15.07 o 
  16  11   4      135.71       98.50     22.89 o 
  17  11   4       77.13       58.28     20.77 o 
  18  11   4     2326.51     2416.27     96.61 o 
  19  11   4        9.39       39.10     21.44 o 
  20  11   4     1247.21     1227.73     61.52 o 
  21  11   4      169.92      161.45     31.05 o 
   0  12   4     7329.36     7772.70    548.88 o 
   1  12   4        1.75       11.14      8.81 o 
   2  12   4      948.27     1099.70     37.77 o 
   3  12   4        8.77       26.83     11.84 o 
   4  12   4     2531.82     2671.29     72.61 o 
   5  12   4      479.48      493.74     34.77 o 
   6  12   4     4367.61     4463.92    105.43 o 
   7  12   4      179.58      168.84     24.80 o 
   8  12   4      152.28      139.80     23.33 o 
   9  12   4      569.36      612.13     34.69 o 
  10  12   4     4796.65     4872.41     88.78 o 
  11  12   4       13.93        2.68     12.63 o 
  12  12   4     1441.53     1402.57     57.24 o 
  13  12   4        7.42       -4.20     14.48 o 
  14  12   4      839.87      810.71     47.79 o 
  15  12   4      136.83      152.90     26.49 o 
  16  12   4     2042.31     2244.33     76.59 o 
  17  12   4      148.20      202.68     31.82 o 
  18  12   4      490.71      582.30     46.50 o 
  19  12   4        1.75        3.85     18.56 o 
  20  12   4     1043.18      969.84     57.80 o 
   1  13   4      376.63      434.77     25.21 o 
   2  13   4     5259.45     5674.05    244.19 o 
   3  13   4      595.50      670.93     38.81 o 
   4  13   4     2067.99     2173.18     84.08 o 
   5  13   4       37.54       22.47     14.97 o 
   6  13   4     1142.07     1287.30     52.14 o 
   7  13   4      849.87      849.91     44.56 o 
   8  13   4     2702.89     2678.60     75.35 o 
   9  13   4       11.94       26.33     17.32 o 
  10  13   4      118.66       87.64     25.10 o 
  11  13   4      816.18      956.12     56.42 o 
  12  13   4     2525.40     2562.12     77.56 o 
  13  13   4       11.96       15.69     16.99 o 
  14  13   4      869.64      911.89     50.53 o 
  15  13   4       11.49       -1.45     16.74 o 
  16  13   4       91.59       90.63     24.97 o 
  17  13   4       17.02       11.55     18.36 o 
  18  13   4      841.28      806.68     54.11 o 
  19  13   4       57.32       62.29     23.85 o 
   0  14   4     1439.84     1632.76    124.46 o 
   1  14   4      397.53      485.31     29.85 o 
   2  14   4      231.17      274.17     25.96 o 
   3  14   4      344.98      357.02     32.61 o 
   4  14   4     2011.14     2105.83     66.54 o 
   5  14   4      664.08      644.57     41.28 o 
   6  14   4     4654.84     4522.47    128.30 o 
   7  14   4        0.94       -7.68     14.89 o 
   8  14   4       37.92       40.62     18.60 o 
   9  14   4      213.22      251.36     30.90 o 
  10  14   4     2876.68     2672.21     91.25 o 
  11  14   4       67.55       59.78     24.91 o 
  12  14   4     1803.81     1787.36     77.55 o 
  13  14   4      486.26      513.72     49.67 o 
  14  14   4      689.86      701.43     57.61 o 
  15  14   4      444.49      455.14     42.38 o 
  16  14   4     1846.02     1840.31     73.23 o 
  17  14   4       62.69       84.86     25.89 o 
  18  14   4       98.05      101.93     27.88 o 
   1  15   4        1.46        7.45     13.86 o 
   2  15   4     3379.51     3511.64    157.68 o 
   3  15   4      528.17      582.12     40.69 o 
   4  15   4     1433.20     1463.52     64.45 o 
   5  15   4       75.44       75.85     20.91 o 
   6  15   4      867.31      894.05     47.77 o 
   7  15   4      315.01      347.31     35.66 o 
   8  15   4     2666.32     2665.10     91.48 o 
   9  15   4       53.89       54.45     23.08 o 
  10  15   4     1126.37     1131.02     63.32 o 
  11  15   4      247.55      215.86     36.42 o 
  12  15   4     1068.28     1013.04     62.40 o 
  13  15   4      295.99      331.74     44.59 o 
  14  15   4     1743.59     1828.26     83.44 o 
  15  15   4        2.92        2.39     21.75 o 
  16  15   4       16.70       22.03     24.21 o 
   0  16   4     1633.38     1605.78    158.52 o 
   1  16   4        1.14       14.10     17.09 o 
   2  16   4      299.32      303.61     32.19 o 
   3  16   4        0.01       -9.22     14.42 o 
   4  16   4     1308.99     1412.36     59.49 o 
   5  16   4        9.48        5.15     16.50 o 
   6  16   4     2406.28     2576.29     79.67 o 
   7  16   4      102.08      118.29     28.78 o 
   8  16   4       25.17       43.95     23.76 o 
   9  16   4        6.89       -5.86     18.67 o 
  10  16   4     1432.06     1383.30     71.09 o 
  11  16   4       94.75       47.62     26.44 o 
  12  16   4     1121.53     1233.96     69.33 o 
  13  16   4        0.05      -14.59     20.71 o 
  14  16   4      204.96      161.47     35.55 o 
   1  17   4       68.67       96.52     27.93 o 
   2  17   4      635.56      623.98     45.31 o 
   3  17   4      129.52      180.75     30.05 o 
   4  17   4      710.49      706.91     47.57 o 
   5  17   4        0.01       10.48     17.26 o 
   6  17   4      534.81      592.40     51.89 o 
   7  17   4      473.19      525.58     50.09 o 
   8  17   4     2619.68     2602.13     95.50 o 
   9  17   4      103.47      157.17     34.59 o 
  10  17   4      201.64      220.44     39.66 o 
  11  17   4      195.89      186.78     36.76 o 
  12  17   4      453.41      431.65     50.66 o 
   0  18   4     1596.53     1597.51    140.81 o 
   1  18   4      170.61      200.37     36.20 o 
   2  18   4      211.62      243.72     40.21 o 
   3  18   4      128.82      123.21     27.72 o 
   4  18   4     1120.20     1170.12     66.68 o 
   5  18   4      313.44      344.80     43.29 o 
   6  18   4     1033.10     1071.25     65.20 o 
   7  18   4        1.36       -4.46     22.85 o 
   8  18   4        7.05       15.46     24.04 o 
   9  18   4      223.70      296.44     43.85 o 
   1  19   4        8.82       16.17     22.96 o 
   2  19   4     1644.92     1644.91     80.39 o 
   3  19   4      283.86      359.19     46.53 o 
   4  19   4      750.44      776.79     60.97 o 
   1   0   5      183.56      242.31     19.74 o 
   3   0   5    13700.17    13776.96    529.40 o 
   5   0   5     9830.15     9533.15    273.39 o 
   9   0   5    14727.00    15693.96    496.15 o 
  11   0   5      445.63      352.86     29.08 o 
  13   0   5     2286.31     2424.95     66.88 o 
  15   0   5     7859.21     7624.58    149.82 o 
  17   0   5      459.41      442.86     45.54 o 
  19   0   5    12181.39    12104.00    287.77 o 
  21   0   5      287.56      245.55     41.78 o 
  23   0   5     2454.28     2463.33    128.65 o 
  25   0   5     1913.25     2080.61    184.34 o 
   0   1   5     5146.46     5016.18    146.47 o 
   2   1   5      239.57      183.45     12.86 o 
   3   1   5      271.99      384.59     16.88 o 
   5   1   5     8787.71     9582.32    242.25 o 
   6   1   5       82.36       98.52     13.75 o 
   7   1   5     5326.82     5768.37     89.11 o 
   8   1   5      453.81      554.81     24.57 o 
   9   1   5      293.48      469.14     23.43 o 
  10   1   5      135.99      112.00     14.26 o 
  11   1   5     9560.03    10418.33    173.58 o 
  12   1   5      152.94      144.69     16.36 o 
  13   1   5      396.93      380.06     23.07 o 
  14   1   5     3089.99     3290.83     61.94 o 
  15   1   5      657.27      697.44     31.88 o 
  16   1   5      125.32      130.15     20.92 o 
  17   1   5     4331.41     4300.46     83.70 o 
  18   1   5      536.31      522.45     34.84 o 
  19   1   5      714.04      664.52     39.52 o 
  20   1   5      154.29      151.09     24.76 o 
  21   1   5     5679.46     6082.29    107.16 o 
  22   1   5       35.09       44.98     21.89 o 
  23   1   5     1381.29     1497.44     64.59 o 
  24   1   5       60.93       75.97     34.40 o 
  25   1   5      670.33      696.08     68.29 o 
   1   2   5     4949.42     4846.70    139.32 o 
   2   2   5     3268.52     2872.27     94.02 o 
   3   2   5     7964.36     8122.27    259.35 o 
   4   2   5      987.21     1077.27     27.39 o 
   5   2   5      687.89      653.73     31.57 o 
   6   2   5     3596.98     2951.28     82.13 o 
   7   2   5     8198.27     8982.92    185.46 o 
   8   2   5        1.91        6.49      8.08 o 
   9   2   5     5920.52     6218.96     74.84 o 
  10   2   5      436.73      419.72     22.90 o 
  11   2   5      748.24      907.75     31.02 o 
  12   2   5      931.32      996.76     33.00 o 
  13   2   5     3864.86     3970.38     72.59 o 
  14   2   5       16.57       26.85     12.31 o 
  15   2   5       39.64       32.20     15.84 o 
  16   2   5       72.56       42.92     14.75 o 
  17   2   5     2080.81     2034.26     83.15 o 
  18   2   5        6.03       18.06     16.08 o 
  19   2   5     3075.57     3123.63     89.95 o 
  20   2   5      179.20      198.28     29.61 o 
  21   2   5        0.23        9.43     18.30 o 
  22   2   5       16.10       40.90     23.34 o 
  23   2   5     2173.90     2213.11    102.79 o 
  24   2   5        9.92        7.20     20.53 o 
  25   2   5     1543.38     1497.24     99.85 o 
   0   3   5     5344.58     5271.15    332.46 o 
   1   3   5    13213.62    14253.99    514.50 o 
   2   3   5       48.62       55.27      8.45 o 
   3   3   5      195.56      217.41     15.61 o 
   4   3   5       21.96        6.56      7.62 o 
   5   3   5    24951.73    24849.70    587.70 o 
   6   3   5       36.82       45.57     10.33 o 
   7   3   5     5002.29     5493.26     79.23 o 
   8   3   5      551.12      519.49     23.73 o 
   9   3   5    14656.12    14443.00    189.00 o 
  10   3   5      409.94      442.20     23.58 o 
  11   3   5     5587.69     5573.04    127.87 o 
  12   3   5       26.48       37.97     12.80 o 
  13   3   5      153.87      166.80     20.09 o 
  15   3   5     6929.17     7151.58    154.18 o 
  16   3   5      268.07      259.27     25.43 o 
  17   3   5     2926.05     2869.96    119.77 o 
  18   3   5       11.10       15.37     15.59 o 
  19   3   5      153.26      157.24     26.36 o 
  20   3   5        1.50       -6.61     15.64 o 
  21   3   5     3195.55     2974.24     96.52 o 
  22   3   5       86.03       65.31     25.76 o 
  23   3   5      352.07      339.12     44.05 o 
  24   3   5        3.60        9.17     22.79 o 
   1   4   5     5186.48     4925.94    207.18 o 
   2   4   5     1771.39     1652.83     87.15 o 
   3   4   5    13991.63    13449.54    496.32 o 
   4   4   5      210.63      226.25     16.76 o 
   5   4   5        0.17       18.25      7.80 o 
   6   4   5      827.69      878.63     34.33 o 
   7   4   5    13252.68    12721.22    271.92 o 
   8   4   5      139.88      173.40     16.15 o 
   9   4   5     6738.63     6719.57    114.39 o 
  10   4   5      293.02      281.11     19.87 o 
  11   4   5     1524.22     1402.64     43.65 o 
  12   4   5      440.28      450.18     28.45 o 
  13   4   5     9204.99     9438.47    195.86 o 
  14   4   5      204.20      192.20     22.47 o 
  15   4   5      993.92     1000.41     41.23 o 
  16   4   5      864.65      890.54     39.92 o 
  17   4   5     2356.47     2348.38     73.09 o 
  18   4   5      140.00      147.32     25.37 o 
  19   4   5     2887.55     2568.93    112.81 o 
  20   4   5        1.18      -11.93     18.12 o 
  21   4   5       82.83       80.15     26.75 o 
  22   4   5        3.80       10.76     20.46 o 
  23   4   5     2299.36     2125.66     87.57 o 
  24   4   5      123.54      231.61     40.00 o 
   0   5   5     2399.68     2580.78    188.77 o 
   1   5   5     7690.01     7865.84    455.45 o 
   2   5   5        0.16        8.02      6.13 o 
   3   5   5     1196.33      964.63     59.02 o 
   4   5   5        0.21       12.14      7.09 o 
   5   5   5     4587.88     4172.61    183.75 o 
   6   5   5      888.17      825.00     38.20 o 
   7   5   5      962.14     1097.14     32.33 o 
   8   5   5      303.12      339.39     20.69 o 
   9   5   5     3316.32     2989.05     62.93 o 
  10   5   5      170.89      238.45     21.66 o 
  11   5   5     4912.02     5060.69     98.24 o 
  12   5   5      311.77      365.62     27.07 o 
  13   5   5       42.88       21.80     12.87 o 
  14   5   5      389.35      455.28     30.80 o 
  15   5   5     7902.68     7943.41    225.19 o 
  16   5   5      303.32      296.77     27.68 o 
  17   5   5      690.87      647.67     38.89 o 
  18   5   5       11.79        9.40     14.20 o 
  19   5   5      103.48       83.03     25.88 o 
  20   5   5      155.83      141.52     30.66 o 
  21   5   5     1930.94     1808.48     82.25 o 
  22   5   5        1.78       -0.54     21.06 o 
  23   5   5      274.31      282.60     41.45 o 
  24   5   5       25.39       44.45     27.15 o 
   1   6   5     2847.17     2960.69    157.90 o 
   2   6   5     1473.69     1454.11     72.83 o 
   3   6   5     5527.10     5570.40    238.51 o 
   4   6   5       11.39       12.54      7.40 o 
   5   6   5      513.54      570.44     24.09 o 
   6   6   5      515.97      401.01     24.79 o 
   7   6   5     2143.48     2053.25     47.78 o 
   8   6   5       22.95       16.82      8.79 o 
   9   6   5      228.96      228.14     21.37 o 
  10   6   5      246.24      219.07     21.65 o 
  11   6   5      615.71      494.13     29.93 o 
  12   6   5     1349.67     1369.58     70.14 o 
  13   6   5     6709.11     6573.09    186.18 o 
  14   6   5      218.22      185.50     23.21 o 
  15   6   5     1480.82     1597.68     52.32 o 
  16   6   5      580.69      652.23     37.59 o 
  17   6   5     1650.57     1754.36     81.41 o 
  18   6   5       11.65       -1.21     16.27 o 
  19   6   5      775.65      749.16     47.59 o 
  20   6   5      214.70      317.66     40.77 o 
  21   6   5       71.93       40.63     24.11 o 
  22   6   5       70.65      105.22     29.69 o 
  23   6   5     1307.06     1387.26     74.32 o 
   0   7   5     1169.08     1130.98     88.14 o 
   1   7   5     4261.84     4490.07    221.73 o 
   2   7   5      106.03      141.06     13.80 o 
   3   7   5      122.22      229.37     18.19 o 
   4   7   5      141.72       68.56     11.52 o 
   5   7   5     2348.37     2653.78    100.42 o 
   6   7   5      235.91      268.32     23.04 o 
   7   7   5      329.89      326.39     20.76 o 
   8   7   5      958.47      872.61     34.78 o 
   9   7   5        8.72        7.78      9.30 o 
  10   7   5      520.02      489.33     29.56 o 
  11   7   5     5263.28     5372.93    134.09 o 
  12   7   5      330.31      344.27     27.34 o 
  13   7   5      278.49      307.14     27.03 o 
  14   7   5       77.20      109.24     19.87 o 
  15   7   5     2003.62     1969.63    101.19 o 
  16   7   5      195.08      192.09     25.03 o 
  17   7   5     2728.98     2887.60     81.49 o 
  18   7   5       13.91       17.07     17.77 o 
  19   7   5        4.17       39.08     20.62 o 
  20   7   5       26.50        3.12     18.52 o 
  21   7   5      977.28     1031.07     64.05 o 
  22   7   5      204.46      185.21     37.35 o 
  23   7   5      896.51      921.16     66.16 o 
   1   8   5     1888.48     2095.98     98.58 o 
   2   8   5     1486.15     1326.33     74.30 o 
   3   8   5     5638.70     6211.70    273.75 o 
   4   8   5      130.48      176.89     19.06 o 
   5   8   5     1959.60     1895.02     98.87 o 
   6   8   5      311.88      379.57     22.08 o 
   7   8   5       28.72       95.85     15.81 o 
   8   8   5      134.93      127.51     17.27 o 
   9   8   5     3362.39     3396.34    109.49 o 
  10   8   5      131.75      138.25     19.56 o 
  11   8   5       81.87       65.22     16.12 o 
  12   8   5        2.38        6.62     12.22 o 
  13   8   5     4993.29     4788.11    144.52 o 
  14   8   5        3.50        7.65     13.53 o 
  15   8   5     2663.88     2575.74     67.74 o 
  16   8   5       14.22       10.59     16.37 o 
  17   8   5      159.72      156.59     27.38 o 
  18   8   5        3.40       12.93     17.01 o 
  19   8   5     3012.85     3179.82    122.29 o 
  20   8   5      113.01      114.18     26.52 o 
  21   8   5      196.45      187.68     31.99 o 
  22   8   5       14.93       12.45     23.08 o 
   0   9   5      165.28      146.03     23.43 o 
   1   9   5     3437.53     3896.81    200.71 o 
   2   9   5      267.08      238.65     18.56 o 
   3   9   5      154.78      156.54     17.32 o 
   4   9   5       13.85        9.83      9.34 o 
   5   9   5     1158.73     1482.65     82.44 o 
   6   9   5      711.47      735.77     38.55 o 
   7   9   5     1048.74     1071.30     49.97 o 
   8   9   5      991.87     1059.30     40.06 o 
   9   9   5       49.10       78.66     17.81 o 
  10   9   5      145.94      174.95     22.09 o 
  11   9   5     4166.58     4030.13     91.84 o 
  12   9   5       24.72       39.81     14.87 o 
  13   9   5      751.62      679.19     38.03 o 
  14   9   5       17.88       22.07     15.00 o 
  15   9   5     2282.95     2179.24     71.08 o 
  16   9   5        0.49       10.39     16.76 o 
  17   9   5     3653.71     3852.24    123.25 o 
  18   9   5        3.83       31.61     20.43 o 
  19   9   5      324.65      390.44     39.81 o 
  20   9   5      204.59      201.63     35.32 o 
  21   9   5     2055.79     2300.49     82.03 o 
  22   9   5       14.97        8.29     23.63 o 
   1  10   5     1892.76     2270.38    104.54 o 
   2  10   5      843.31      861.33     46.98 o 
   3  10   5     4545.60     5188.70    245.73 o 
   4  10   5       73.11      112.49     17.43 o 
   5  10   5      441.23      442.88     36.84 o 
   6  10   5      133.90      122.98     21.31 o 
   7  10   5     1905.08     2038.00     97.52 o 
   8  10   5       26.62       29.20     15.87 o 
   9  10   5     3565.62     3679.74     85.48 o 
  10  10   5      133.66      170.39     22.24 o 
  11  10   5      176.09      185.48     22.89 o 
  12  10   5        1.54        3.43     12.99 o 
  13  10   5     4035.71     3930.66     83.21 o 
  14  10   5      530.29      494.11     40.03 o 
  15  10   5      544.18      488.22     40.35 o 
  16  10   5       67.60       53.05     21.03 o 
  17  10   5     1363.49     1358.24     84.19 o 
  18  10   5       97.79      128.40     26.79 o 
  19  10   5     2644.08     2590.61     96.67 o 
  20  10   5       14.95       14.83     20.50 o 
  21  10   5        5.61       15.85     20.23 o 
   0  11   5      260.66      309.96     33.40 o 
   1  11   5    11901.77    13209.90    619.10 o 
   2  11   5       52.75       65.39     13.57 o 
   3  11   5     1075.80     1189.08     43.21 o 
   4  11   5       73.73      112.51     21.33 o 
   5  11   5    10560.02    10951.97    419.86 o 
   6  11   5      158.10      184.94     25.05 o 
   7  11   5     2472.93     2612.48     72.91 o 
   8  11   5      163.26      124.68     23.00 o 
   9  11   5     5423.29     5576.47    107.41 o 
  10  11   5      427.63      434.35     37.11 o 
  11  11   5     5035.25     5016.99    127.29 o 
  12  11   5        8.44        8.91     15.87 o 
  13  11   5        8.08       16.06     16.18 o 
  14  11   5       30.07       42.05     19.35 o 
  15  11   5     2563.28     2522.27     94.36 o 
  16  11   5        4.84        7.35     17.06 o 
  17  11   5     1557.98     1544.15     72.38 o 
  18  11   5       79.09      108.50     27.14 o 
  19  11   5       94.81       70.94     25.25 o 
  20  11   5        0.20        8.31     20.18 o 
   1  12   5     2536.10     2795.44    151.66 o 
   2  12   5      272.05      277.35     25.67 o 
   3  12   5     8926.71     9308.54    380.65 o 
   4  12   5       89.45      121.25     22.91 o 
   5  12   5      232.54      322.41     31.55 o 
   6  12   5      332.80      390.25     34.70 o 
   7  12   5    10642.92    10399.54    184.17 o 
   8  12   5        0.57       28.29     17.43 o 
   9  12   5     3911.05     3850.40     92.08 o 
  10  12   5      116.69       91.76     22.25 o 
  11  12   5     1098.96     1132.86     53.41 o 
  12  12   5       33.73        3.40     19.26 o 
  13  12   5     2409.37     2438.97     89.39 o 
  14  12   5        1.06        8.79     20.75 o 
  15  12   5      465.76      475.68     42.49 o 
  16  12   5       10.30       18.58     18.95 o 
  17  12   5     1702.02     1712.88     77.90 o 
  18  12   5       18.74        4.19     19.07 o 
  19  12   5     2535.95     2450.57    140.56 o 
   0  13   5      789.88      934.14     86.32 o 
   1  13   5      958.95     1078.11     60.08 o 
   2  13   5      121.75      115.78     18.67 o 
   3  13   5     1123.35     1160.78     71.89 o 
   4  13   5        2.54        7.53     14.47 o 
   5  13   5     4253.11     4366.55    183.86 o 
   6  13   5      813.55      974.08     49.90 o 
   7  13   5      520.49      575.98     41.84 o 
   8  13   5      590.00      657.64     44.08 o 
   9  13   5     2090.08     2060.79     77.16 o 
  10  13   5        7.60       10.87     16.47 o 
  11  13   5     2197.40     2334.84     87.21 o 
  12  13   5        2.37       13.81     20.84 o 
  13  13   5       24.62       42.02     23.58 o 
  14  13   5        9.71        8.30     21.30 o 
  15  13   5     2139.34     2344.76     92.41 o 
  16  13   5       47.40       86.54     30.26 o 
  17  13   5      809.80      704.28     60.40 o 
  18  13   5        1.09       -0.74     20.61 o 
   1  14   5      925.74      907.99     62.83 o 
   2  14   5      269.53      319.23     31.57 o 
   3  14   5     1613.29     1653.69     79.71 o 
   4  14   5       21.22       24.33     17.21 o 
   5  14   5      602.23      675.57     44.37 o 
   6  14   5      494.76      562.26     41.69 o 
   7  14   5     2325.35     2306.76     75.00 o 
   8  14   5        5.49        3.35     16.48 o 
   9  14   5     1680.20     1709.89     66.56 o 
  10  14   5      201.63      220.99     36.37 o 
  11  14   5       44.68       25.95     22.47 o 
  12  14   5        5.62        2.80     20.84 o 
  13  14   5     1502.89     1482.54     75.11 o 
  14  14   5      192.75      208.11     38.52 o 
  15  14   5      432.23      452.39     50.88 o 
  16  14   5       83.01       94.17     31.37 o 
   0  15   5      168.01      164.20     34.29 o 
   1  15   5      498.18      523.34     41.25 o 
   2  15   5       17.87       12.57     14.96 o 
   3  15   5       10.48       11.83     15.53 o 
   4  15   5      163.04      190.57     29.13 o 
   5  15   5     3698.97     3801.21    132.43 o 
   6  15   5       25.45       29.90     19.20 o 
   7  15   5     1491.53     1498.84     63.25 o 
   8  15   5        9.33       15.72     19.25 o 
   9  15   5      288.77      226.09     36.60 o 
  10  15   5       56.40       59.34     25.86 o 
  11  15   5      901.70      885.31     62.60 o 
  12  15   5       38.87       13.08     22.15 o 
  13  15   5      181.53      179.81     35.69 o 
  14  15   5       23.92       28.05     24.87 o 
   1  16   5        9.52       -3.01     19.46 o 
   2  16   5      142.00      157.63     28.95 o 
   3  16   5      593.29      563.86     40.17 o 
   4  16   5       13.71        8.28     15.62 o 
   5  16   5       55.16       46.10     20.86 o 
   6  16   5       70.38       69.49     23.87 o 
   7  16   5      721.63      701.98     49.19 o 
   8  16   5      302.89      322.56     43.44 o 
   9  16   5      913.20      851.39     61.76 o 
  10  16   5        2.10      -11.07     19.01 o 
  11  16   5        5.54       -5.06     20.22 o 
  12  16   5       53.33       62.71     28.24 o 
   0  17   5       41.34       47.43     35.28 o 
   1  17   5      635.16      586.77     53.28 o 
   2  17   5       59.31       43.35     24.69 o 
   3  17   5        1.20       -4.35     18.61 o 
   4  17   5       11.30        7.79     19.40 o 
   5  17   5      493.03      525.41     44.87 o 
   6  17   5       42.05       41.82     21.61 o 
   7  17   5      392.23      303.28     42.49 o 
   8  17   5       73.10       91.63     29.83 o 
   9  17   5       89.99       67.12     28.43 o 
  10  17   5        0.00      -20.52     20.52 o 
   1  18   5      122.67       94.09     31.16 o 
   2  18   5       32.52        5.23     23.07 o 
   3  18   5     1668.90     1625.26     80.84 o 
   4  18   5       13.54       21.78     20.73 o 
   5  18   5       32.04       22.72     21.22 o 
   0   0   6    10139.65     9066.96    324.55 o 
   2   0   6      381.87      544.05     30.61 o 
   4   0   6    11815.10    11049.95    415.17 o 
   6   0   6     8990.82     8863.75    492.54 o 
   8   0   6     1237.01     1156.53     55.54 o 
  10   0   6    18556.54    17956.36    618.51 o 
  12   0   6     1797.65     1879.39     71.37 o 
  14   0   6      332.19      422.21     54.46 o 
  16   0   6     7059.42     7058.98    237.75 o 
  18   0   6       27.21       21.10     23.90 o 
  20   0   6     2458.97     2008.72     92.45 o 
  22   0   6     1141.11     1033.28     73.43 o 
   1   1   6       55.52       81.42     11.00 o 
   2   1   6    14335.08    13733.27    220.70 o 
   3   1   6      343.12      281.68     16.83 o 
   4   1   6     4617.73     4863.03    125.29 o 
   5   1   6      222.17      239.77     18.45 o 
   6   1   6     5171.82     4749.50    128.97 o 
   7   1   6     2531.18     2685.59     57.51 o 
   8   1   6    17823.63    17340.11    344.07 o 
   9   1   6       21.30       27.09     11.88 o 
  10   1   6      105.11      183.20     20.11 o 
  11   1   6      403.16      446.48     26.22 o 
  12   1   6     2716.53     2606.89     55.46 o 
  13   1   6      313.88      337.79     27.68 o 
  14   1   6      809.84      910.38     39.54 o 
  15   1   6      427.43      399.73     34.71 o 
  16   1   6      816.43      867.22     46.56 o 
  17   1   6        1.00       -8.93     14.93 o 
  18   1   6     6253.63     6088.30    157.10 o 
  19   1   6        0.05       -2.65     17.29 o 
  20   1   6     1997.58     1907.13     70.77 o 
  21   1   6       54.07       31.31     20.62 o 
  22   1   6      570.35      493.83     44.04 o 
  23   1   6      169.98      202.17     38.15 o 
   0   2   6     6015.23     6078.53    211.13 o 
   1   2   6      343.87      422.87     19.25 o 
   2   2   6     1837.41     1883.95     45.42 o 
   3   2   6        3.05       -0.67      7.35 o 
   4   2   6     3501.29     3479.57     89.01 o 
   5   2   6     3395.29     3813.11    107.01 o 
   6   2   6    14211.90    14795.03    276.32 o 
   7   2   6      148.46      167.03     18.78 o 
   8   2   6       13.98       45.24     12.08 o 
   9   2   6      323.45      375.21     23.98 o 
  10   2   6     6788.07     7071.80     87.85 o 
  11   2   6      425.57      358.01     23.82 o 
  12   2   6     1003.31     1124.77     42.43 o 
  13   2   6     1002.21      979.65     40.74 o 
  14   2   6     1117.61     1075.34     43.23 o 
  15   2   6     1500.85     1581.50     52.31 o 
  16   2   6     3011.23     3114.43    106.14 o 
  17   2   6        0.11        4.18     15.65 o 
  18   2   6      255.76      205.28     29.70 o 
  19   2   6      339.99      402.47     38.34 o 
  20   2   6     2686.04     2609.46    112.66 o 
  21   2   6      153.22       91.64     25.07 o 
  22   2   6     2709.23     2602.89     96.19 o 
  23   2   6       47.48       32.19     24.97 o 
   1   3   6      173.76      179.97     15.42 o 
   2   3   6     2037.37     2152.24     76.56 o 
   3   3   6      226.49      214.51     17.11 o 
   4   3   6     2433.13     2352.90     63.75 o 
   5   3   6      305.13      335.37     23.17 o 
   7   3   6      675.26      686.53     28.81 o 
   8   3   6     3982.54     4512.54     69.01 o 
   9   3   6      409.08      345.81     23.24 o 
  10   3   6     1453.28     1480.08     41.69 o 
  11   3   6       54.78       77.26     16.45 o 
  12   3   6     1087.80     1173.09     44.26 o 
  13   3   6      572.68      648.17     35.41 o 
  14   3   6     6806.00     6742.99    168.34 o 
  15   3   6      413.92      422.12     32.76 o 
  16   3   6     1048.50     1066.24     45.49 o 
  17   3   6      175.03      141.80     25.92 o 
  18   3   6     2131.69     2072.83    100.28 o 
  19   3   6      286.12      268.15     33.87 o 
  20   3   6      944.36     1020.82     69.54 o 
  21   3   6       80.30       75.27     26.97 o 
  22   3   6      442.73      602.95     53.91 o 
  23   3   6        4.64       -4.16     21.91 o 
   0   4   6     2691.97     3010.00    187.84 o 
   1   4   6     2916.95     2828.42    106.16 o 
   2   4   6      350.95      267.19     21.17 o 
   3   4   6       45.25       10.63      8.53 o 
   4   4   6      618.61      807.08     27.88 o 
   5   4   6      128.85      126.70     15.16 o 
   6   4   6     2443.94     2539.15     68.84 o 
   7   4   6        6.11        6.40      8.99 o 
   8   4   6      861.26      649.70     28.59 o 
   9   4   6      240.98      244.83     20.62 o 
  10   4   6        6.72       12.96     11.93 o 
  11   4   6        0.67       -5.67     10.99 o 
  12   4   6     3702.90     3731.00     81.14 o 
  13   4   6        0.84        5.88     12.86 o 
  14   4   6      338.85      315.87     28.87 o 
  15   4   6      115.42      112.52     21.47 o 
  16   4   6     2512.05     2479.91     72.81 o 
  17   4   6       11.91        5.59     16.23 o 
  18   4   6     1174.70     1228.72     56.56 o 
  19   4   6        7.22       20.62     17.73 o 
  20   4   6     1555.69     1698.32     76.97 o 
  21   4   6       18.43       72.38     26.85 o 
  22   4   6     2608.42     2657.12    173.84 o 
  23   4   6        2.62       16.05     24.77 o 
   1   5   6      981.62     1049.94     36.98 o 
   2   5   6     1501.99     1715.56     69.24 o 
   3   5   6        0.35        2.11      8.41 o 
   4   5   6     5064.47     5033.01    223.25 o 
   5   5   6       55.52       79.70     13.35 o 
   6   5   6      670.38      552.19     26.25 o 
   7   5   6       55.86       39.72     11.08 o 
   8   5   6      590.68      803.37     31.23 o 
   9   5   6      424.03      428.86     28.59 o 
  10   5   6     2160.29     2109.57     56.48 o 
  11   5   6        0.69        0.63     11.60 o 
  12   5   6     2623.30     2727.65     87.50 o 
  13   5   6     1140.64     1177.80     45.94 o 
  14   5   6     5036.56     4640.85    121.74 o 
  15   5   6       46.43       45.69     15.99 o 
  16   5   6       10.53       19.91     15.08 o 
  17   5   6       41.39       37.64     17.19 o 
  18   5   6     1120.03     1051.04     52.87 o 
  19   5   6       51.65       71.41     22.09 o 
  20   5   6     1058.66     1018.40     62.28 o 
  21   5   6      124.76      137.11     33.23 o 
  22   5   6      410.58      474.83     50.80 o 
   0   6   6     5255.60     5576.96    592.70 o 
   1   6   6      307.54      391.18     39.45 o 
   2   6   6     1794.06     1904.76     67.24 o 
   3   6   6       34.82       31.72     10.94 o 
   4   6   6     3303.41     3364.20    159.50 o 
   5   6   6      515.29      569.11     30.82 o 
   6   6   6     2494.37     2774.34     76.56 o 
   7   6   6       21.79       25.28     10.37 o 
   8   6   6      402.54      399.25     27.85 o 
   9   6   6      195.08      177.90     21.58 o 
  10   6   6     5433.94     5517.18    142.17 o 
  11   6   6     1754.84     1677.15     52.54 o 
  12   6   6     3880.52     3674.26     78.68 o 
  13   6   6      225.09      169.53     23.24 o 
  14   6   6      406.24      437.96     33.52 o 
  15   6   6       29.00       29.15     16.05 o 
  16   6   6     3981.08     3720.12     93.09 o 
  17   6   6      162.54      134.74     23.22 o 
  18   6   6      739.55      732.76     43.04 o 
  19   6   6      255.58      231.26     37.77 o 
  20   6   6      182.54      152.16     34.44 o 
  21   6   6       14.13       58.28     27.33 o 
  22   6   6      740.93      693.48     59.83 o 
   1   7   6      386.89      398.53     42.49 o 
   2   7   6    13403.10    14006.06    628.13 o 
   3   7   6      704.99      827.30     32.51 o 
   4   7   6     1745.35     1941.51     83.26 o 
   5   7   6        2.68       -1.15     10.18 o 
   6   7   6     2478.45     2455.89     66.73 o 
   7   7   6      147.26      183.63     24.01 o 
   8   7   6     2538.86     2530.61     69.43 o 
   9   7   6       87.73       57.49     15.21 o 
  10   7   6       32.53       24.34     13.62 o 
  11   7   6       90.58       50.62     16.74 o 
  12   7   6     3744.76     3728.47    112.85 o 
  13   7   6        0.03       14.52     14.18 o 
  14   7   6     2925.46     2739.81     70.58 o 
  15   7   6      353.73      374.38     32.87 o 
  16   7   6      411.78      372.83     33.05 o 
  17   7   6        0.03       -0.91     14.48 o 
  18   7   6     1863.80     1879.50     77.21 o 
  19   7   6      265.22      216.95     32.96 o 
  20   7   6      793.28      767.34     59.82 o 
  21   7   6       12.38       -2.75     22.74 o 
   0   8   6    18241.51    19353.03   1465.58 o 
   1   8   6       91.66       99.20     15.72 o 
   2   8   6     1950.92     2246.46    135.36 o 
   3   8   6        7.65       11.64     10.81 o 
   4   8   6     3202.74     3110.84    182.09 o 
   5   8   6       93.65       69.21     15.35 o 
   6   8   6     1317.19     1246.98     71.44 o 
   7   8   6       71.57       72.10     19.61 o 
   8   8   6        6.19       17.47     14.77 o 
   9   8   6      230.84      245.64     28.69 o 
  10   8   6     8330.31     7924.51    185.02 o 
  11   8   6       72.19      105.52     20.21 o 
  12   8   6     1287.61     1262.05     48.76 o 
  13   8   6       16.75       17.92     14.40 o 
  14   8   6     3301.19     3246.85     78.23 o 
  15   8   6      302.58      303.58     30.65 o 
  16   8   6     3232.19     2914.13     76.66 o 
  17   8   6       80.03       50.27     21.71 o 
  18   8   6       61.20       79.85     24.57 o 
  19   8   6       48.81       40.60     22.28 o 
  20   8   6      570.05      392.14     42.18 o 
  21   8   6        5.44      -13.66     20.53 o 
   1   9   6     1765.35     2024.11    109.11 o 
   2   9   6     7745.93     8063.14    429.91 o 
   3   9   6      239.83      280.40     23.60 o 
   4   9   6     1353.06     1532.48    105.41 o 
   5   9   6       32.79       32.82     16.26 o 
   6   9   6     2519.56     2352.27     86.25 o 
   7   9   6       64.79       74.05     20.10 o 
   8   9   6     8753.07     8902.33    194.48 o 
   9   9   6      417.87      360.02     34.45 o 
  10   9   6      115.60      154.58     26.31 o 
  11   9   6        0.06      -12.08     14.52 o 
  12   9   6     3630.09     3539.05     89.87 o 
  13   9   6     1010.74     1116.04     53.66 o 
  14   9   6     3205.90     3106.97     77.71 o 
  15   9   6        1.46       -8.68     14.98 o 
  16   9   6       17.36       36.77     20.86 o 
  17   9   6        1.52        6.12     18.38 o 
  18   9   6     1731.88     1664.82    110.27 o 
  19   9   6       18.83       19.23     21.63 o 
  20   9   6      514.59      493.91     46.34 o 
   0  10   6     7243.17     7821.96    730.28 o 
   1  10   6      951.71     1129.73     57.96 o 
   2  10   6      290.83      303.96     23.32 o 
   3  10   6      122.88      131.53     17.39 o 
   4  10   6     2171.59     2169.13    111.67 o 
   5  10   6      755.38      824.35     45.19 o 
   6  10   6     4728.53     4643.47    216.24 o 
   7  10   6      568.01      552.03     39.86 o 
   8  10   6        8.49       26.71     16.81 o 
   9  10   6      366.91      374.74     35.59 o 
  10  10   6     3027.86     3052.81     83.48 o 
  11  10   6      363.21      400.71     37.44 o 
  12  10   6     1038.90     1156.50     55.32 o 
  13  10   6       71.27       64.87     21.66 o 
  14  10   6      341.21      363.19     37.59 o 
  15  10   6        3.20       20.35     22.13 o 
  16  10   6     2380.06     2547.90    107.23 o 
  17  10   6        8.42       30.11     20.57 o 
  18  10   6      339.00      292.42     36.85 o 
  19  10   6        5.53        2.99     21.33 o 
   1  11   6       10.21       16.18     11.95 o 
   2  11   6     3048.78     3174.96    158.05 o 
   3  11   6      433.87      508.07     31.50 o 
   4  11   6     1306.11     1241.34     70.29 o 
   5  11   6        9.57        3.77     14.80 o 
   6  11   6        1.24        2.78     15.49 o 
   7  11   6       14.98       31.78     17.27 o 
   8  11   6     2448.71     2434.36     75.04 o 
   9  11   6       31.42       42.04     18.90 o 
  10  11   6      840.63      899.92     49.75 o 
  11  11   6       76.50       46.76     20.45 o 
  12  11   6      928.75      948.15     52.08 o 
  13  11   6       98.37       78.92     22.65 o 
  14  11   6     1314.22     1437.24     72.63 o 
  15  11   6       31.29       24.23     22.14 o 
  16  11   6        0.74       19.27     23.00 o 
  17  11   6        0.18        5.25     21.78 o 
  18  11   6     2016.64     2140.14     91.83 o 
   0  12   6      100.34       89.21     23.27 o 
   1  12   6      160.32      188.37     22.40 o 
   2  12   6        1.07        3.58     12.59 o 
   3  12   6       43.70       39.32     16.55 o 
   4  12   6      792.61      896.44     44.68 o 
   5  12   6      925.89      953.14     52.80 o 
   6  12   6     3854.65     3819.56    150.54 o 
   7  12   6       97.89      109.25     24.15 o 
   8  12   6      125.06      139.27     26.55 o 
   9  12   6       57.13       50.74     21.91 o 
  10  12   6     1212.90     1194.74     56.25 o 
  11  12   6        0.48      -11.45     15.13 o 
  12  12   6     1911.47     2028.83     73.89 o 
  13  12   6        0.36       11.08     20.89 o 
  14  12   6        7.33        7.24     21.72 o 
  15  12   6       21.40       40.20     25.40 o 
  16  12   6     1653.36     1697.74     82.54 o 
  17  12   6        2.73       25.99     25.79 o 
   1  13   6      411.51      518.09     48.96 o 
   2  13   6      185.08      167.87     25.51 o 
   3  13   6       64.87       78.49     20.02 o 
   4  13   6     2429.68     2433.57    126.03 o 
   5  13   6      128.93      188.55     29.66 o 
   6  13   6       96.86      139.49     26.44 o 
   7  13   6      323.63      317.89     48.55 o 
   8  13   6     2658.49     2754.15     83.81 o 
   9  13   6       69.42       49.22     21.62 o 
  10  13   6      721.17      741.27     49.92 o 
  11  13   6        0.69       -8.19     16.77 o 
  12  13   6      167.97      142.43     31.97 o 
  13  13   6       79.35       62.14     27.85 o 
  14  13   6     1236.63     1228.66     70.30 o 
  15  13   6      134.68      149.26     35.22 o 
   0  14   6     1491.53     1660.76    176.32 o 
   1  14   6      129.36      137.91     26.46 o 
   2  14   6      704.06      894.85     60.29 o 
   3  14   6       97.28       68.37     20.58 o 
   4  14   6     1955.17     2156.59    125.86 o 
   5  14   6      272.33      304.20     32.54 o 
   6  14   6     2275.47     2511.44    103.43 o 
   7  14   6       34.49       34.37     20.20 o 
   8  14   6        0.65       18.78     18.97 o 
   9  14   6       27.86       38.47     20.57 o 
  10  14   6     1079.70     1074.89     57.61 o 
  11  14   6      190.25      220.26     39.17 o 
  12  14   6      351.87      275.06     41.27 o 
  13  14   6        0.05       34.11     24.83 o 
  14  14   6      103.52       64.95     28.27 o 
   1  15   6        4.27        4.74     20.59 o 
   2  15   6     1146.29     1286.12     60.39 o 
   3  15   6      413.74      468.46     38.51 o 
   4  15   6     1086.58     1363.33     71.11 o 
   5  15   6       21.96       40.94     19.67 o 
   6  15   6     1530.70     1639.15     68.57 o 
   7  15   6      119.07      151.35     29.24 o 
   8  15   6     3119.57     3300.08     96.15 o 
   9  15   6      161.49      217.25     34.41 o 
  10  15   6       87.11       68.77     27.42 o 
  11  15   6        3.72       16.86     24.08 o 
  12  15   6      965.64      987.02     69.16 o 
   0  16   6     1852.86     1823.58    125.80 o 
   1  16   6      196.92      295.17     42.52 o 
   2  16   6      617.98      633.67     68.52 o 
   3  16   6       64.94       58.24     23.93 o 
   4  16   6     1466.97     1551.21     68.75 o 
   5  16   6       89.10       97.49     24.70 o 
   6  16   6     1509.17     1645.25     75.77 o 
   7  16   6        4.22       22.21     20.53 o 
   8  16   6      277.71      360.02     41.05 o 
   9  16   6        0.88        3.69     23.63 o 
   1  17   6       21.44       19.92     25.51 o 
   2  17   6     2547.05     2483.04    103.57 o 
   3  17   6        2.28       16.58     24.57 o 
   4  17   6      791.31      931.36     58.83 o 
   5  17   6       90.40      105.51     29.25 o 
   1   0   7     2211.19     2305.47     62.68 o 
   3   0   7     7162.97     7219.24    133.62 o 
   5   0   7       15.81       23.17     17.00 o 
   7   0   7      614.67      866.67     51.67 o 
   9   0   7     2413.78     2449.74     95.92 o 
  11   0   7     1816.26     1999.01     98.52 o 
  13   0   7      288.83      239.30     47.04 o 
  15   0   7      122.75      132.29     42.21 o 
  17   0   7     2259.03     2162.22    116.52 o 
  19   0   7     1740.20     1621.71    120.39 o 
  21   0   7        9.33       -3.45     28.42 o 
   0   1   7     2213.69     2490.75     79.12 o 
   1   1   7     5688.34     5759.09     87.06 o 
   2   1   7       37.67       60.91     13.31 o 
   3   1   7       94.21      132.03     16.75 o 
   4   1   7     1952.49     1875.65     68.63 o 
   5   1   7     4803.67     5396.81    119.09 o 
   6   1   7       14.65       21.60     12.22 o 
   7   1   7     2693.49     2712.56     61.40 o 
   8   1   7      313.11      407.64     28.79 o 
   9   1   7     5344.16     5760.43    130.40 o 
  10   1   7      281.85      323.10     27.12 o 
  11   1   7     3800.07     3727.04     87.54 o 
  12   1   7       82.29       82.46     21.12 o 
  13   1   7      541.22      583.26     39.54 o 
  14   1   7     2067.17     2046.83     76.21 o 
  15   1   7     2265.33     2284.33     82.38 o 
  16   1   7       19.16       -0.92     19.88 o 
  17   1   7     2149.03     1997.35     86.12 o 
  18   1   7      260.62      200.34     34.55 o 
  19   1   7        7.49        8.92     19.98 o 
  20   1   7       65.17      107.06     30.31 o 
  21   1   7     1513.31     1365.66     72.57 o 
   1   2   7     1148.88     1140.95     40.04 o 
   2   2   7     3898.90     3961.07    103.58 o 
   3   2   7     4368.43     4658.38    133.77 o 
   4   2   7      761.59      908.60     32.67 o 
   5   2   7     1391.86     1456.39     41.38 o 
   6   2   7     1692.13     1694.08     46.06 o 
   7   2   7     4695.60     4758.63    127.40 o 
   8   2   7       35.78       76.44     16.58 o 
   9   2   7     5876.24     5811.57    103.52 o 
  10   2   7     1255.25     1217.64     44.13 o 
  11   2   7       63.95       76.45     19.85 o 
  12   2   7     3388.75     3351.22     81.45 o 
  13   2   7     5767.63     5789.89    134.04 o 
  14   2   7     1388.49     1497.80     53.66 o 
  15   2   7     2940.55     2949.15    109.61 o 
  16   2   7        4.33        0.97     17.07 o 
  17   2   7      562.44      562.42     44.07 o 
  18   2   7      467.28      516.14     43.30 o 
  19   2   7     2519.87     2344.73     83.58 o 
  20   2   7      418.47      478.72     48.56 o 
  21   2   7       91.03       81.29     25.93 o 
   0   3   7     1930.20     2054.22     82.36 o 
   1   3   7     3388.83     3361.22    107.03 o 
   2   3   7      480.36      593.60     31.14 o 
   3   3   7      281.87      268.44     23.55 o 
   4   3   7     1794.76     1744.71     49.37 o 
   5   3   7     2610.13     2488.79     74.85 o 
   6   3   7      137.60      145.84     17.88 o 
   7   3   7      381.19      443.33     26.49 o 
   8   3   7       47.73       25.34     14.01 o 
   9   3   7        9.39       20.22     13.08 o 
  10   3   7      638.33      609.38     35.03 o 
  11   3   7     2334.20     2339.31     65.76 o 
  12   3   7      105.74      138.76     22.46 o 
  13   3   7      176.75      257.78     27.91 o 
  14   3   7     1359.49     1395.07     52.35 o 
  15   3   7     1790.63     1811.24     78.55 o 
  16   3   7      134.26      128.70     26.94 o 
  17   3   7     1596.86     1475.00     64.22 o 
  18   3   7        0.13       21.15     19.67 o 
  19   3   7      562.66      499.83     43.94 o 
  20   3   7      187.16      294.20     38.31 o 
  21   3   7     2995.55     2890.37    124.44 o 
   1   4   7     1789.47     1709.67     49.45 o 
   2   4   7     1759.59     1734.77     69.68 o 
   3   4   7     2560.48     2430.10     58.52 o 
   4   4   7        0.39        5.28     11.01 o 
   5   4   7        0.29       20.87     12.19 o 
   6   4   7      328.87      316.61     26.21 o 
   7   4   7     5478.71     5108.40    114.80 o 
   8   4   7      952.27      978.27     40.21 o 
   9   4   7      198.59      203.66     24.27 o 
  10   4   7      149.15      169.56     22.83 o 
  11   4   7      153.60      162.60     23.72 o 
  12   4   7     1115.71     1140.37     47.11 o 
  13   4   7     5079.20     5070.10    100.87 o 
  14   4   7      348.19      375.47     32.60 o 
  15   4   7      203.10      200.54     26.84 o 
  16   4   7      170.88      132.54     26.59 o 
  17   4   7      299.21      286.62     35.52 o 
  18   4   7      280.28      288.69     35.93 o 
  19   4   7     1801.68     1647.86     81.46 o 
  20   4   7       12.98       16.59     20.16 o 
  21   4   7        0.23       13.95     24.42 o 
   0   5   7       65.66       44.73     19.93 o 
   1   5   7     2026.95     1990.85     88.35 o 
   2   5   7       12.66       -1.48     10.88 o 
   3   5   7      361.70      345.70     26.85 o 
   4   5   7     2162.01     1988.87     70.83 o 
   5   5   7     8945.48     8361.79    284.20 o 
   6   5   7     2058.37     1974.12     56.39 o 
   7   5   7      597.98      683.85     36.44 o 
   8   5   7        0.13        0.42     14.19 o 
   9   5   7     1064.49     1003.45     48.12 o 
  10   5   7      228.85      226.13     30.53 o 
  11   5   7     5887.72     6050.76    140.10 o 
  12   5   7      526.93      555.62     36.56 o 
  13   5   7       76.92       91.78     20.48 o 
  14   5   7       19.38       16.11     15.69 o 
  15   5   7     2457.64     2528.77     96.67 o 
  16   5   7       96.09      119.98     23.40 o 
  17   5   7     1494.44     1561.76     65.40 o 
  18   5   7       29.75        5.97     19.25 o 
  19   5   7       74.28       73.67     27.34 o 
  20   5   7      185.70      130.31     33.68 o 
   1   6   7     1838.46     1802.76     93.32 o 
   2   6   7     1296.11     1424.47     59.28 o 
   3   6   7     8616.01     8411.99    362.85 o 
   4   6   7      500.79      630.99     35.69 o 
   5   6   7       71.04       80.57     16.60 o 
   6   6   7     1280.56     1218.13     41.73 o 
   7   6   7      929.21      961.66     53.71 o 
   8   6   7      262.06      292.84     31.82 o 
   9   6   7     4329.73     4621.02    110.04 o 
  10   6   7      540.97      492.56     38.93 o 
  11   6   7        5.25       26.43     17.89 o 
  12   6   7     1026.71     1022.20     45.91 o 
  13   6   7     3200.15     3314.12    116.37 o 
  14   6   7        5.66        3.75     16.04 o 
  15   6   7      261.82      249.64     29.40 o 
  16   6   7      139.33      127.17     23.35 o 
  17   6   7     1721.05     1524.78     75.26 o 
  18   6   7      126.53      155.91     30.32 o 
  19   6   7     2547.35     2402.49    136.16 o 
  20   6   7      108.23      117.66     32.97 o 
   0   7   7       19.01       19.51     19.18 o 
   1   7   7     2949.21     2948.69    148.34 o 
   2   7   7       10.89        9.06     12.38 o 
   3   7   7      429.18      458.71     29.35 o 
   4   7   7     1515.45     1586.76     53.60 o 
   5   7   7     3987.18     3985.17    149.68 o 
   6   7   7      325.85      311.24     28.91 o 
   7   7   7     1166.21     1190.38     52.76 o 
   8   7   7      195.03      133.05     26.10 o 
   9   7   7     1738.98     1822.43     65.03 o 
  10   7   7      148.16      106.23     23.99 o 
  11   7   7     2663.41     2727.14     79.89 o 
  12   7   7       20.61       37.06     19.13 o 
  13   7   7      714.80      756.09     48.03 o 
  14   7   7      442.23      465.20     41.12 o 
  15   7   7     2592.14     2493.98     72.57 o 
  16   7   7       90.56       77.15     21.37 o 
  17   7   7     1396.20     1306.69     56.74 o 
  18   7   7       35.93       54.75     23.94 o 
  19   7   7       68.10       48.88     26.71 o 
   1   8   7      303.92      332.54     27.10 o 
   2   8   7      532.99      615.61     39.23 o 
   3   8   7     3389.07     3400.84    168.33 o 
   4   8   7      123.24      108.51     18.77 o 
   5   8   7        8.44       20.08     15.41 o 
   6   8   7       11.37       22.91     15.54 o 
   7   8   7     3403.50     3710.21    141.28 o 
   8   8   7      250.38      291.54     33.52 o 
   9   8   7     3865.82     3970.06    106.68 o 
  10   8   7       90.24       68.93     21.37 o 
  11   8   7      414.40      445.23     39.56 o 
  12   8   7      236.67      245.09     33.28 o 
  13   8   7     1469.92     1476.06     62.91 o 
  14   8   7       84.49       80.14     23.17 o 
  15   8   7      974.81      919.31     66.23 o 
  16   8   7        0.13        6.24     19.60 o 
  17   8   7     1352.66     1317.25     72.10 o 
  18   8   7       75.74       55.01     23.99 o 
  19   8   7      932.93      845.16     56.64 o 
   0   9   7      288.86      258.81     33.63 o 
   1   9   7     5726.76     6103.22    280.20 o 
   2   9   7      146.24      107.67     19.22 o 
   3   9   7      180.04      187.59     22.92 o 
   4   9   7     1176.10     1120.22     47.58 o 
   5   9   7     3407.43     3626.92    125.33 o 
   6   9   7      857.46      940.86     61.00 o 
   7   9   7     2784.66     2877.36    113.72 o 
   8   9   7       59.51       54.65     20.82 o 
   9   9   7     1280.91     1340.19     59.20 o 
  10   9   7      135.77      166.68     27.95 o 
  11   9   7     2220.57     2227.23     75.21 o 
  12   9   7      191.62      229.38     32.14 o 
  13   9   7        0.69       -8.32     16.49 o 
  14   9   7       20.98       14.32     18.46 o 
  15   9   7     1376.48     1243.67     84.80 o 
  16   9   7        4.30       -3.82     18.89 o 
  17   9   7      687.42      658.66     58.11 o 
  18   9   7       83.29       58.13     31.81 o 
   1  10   7     2486.63     2713.90    161.39 o 
   2  10   7      717.25      762.11     46.41 o 
   3  10   7     2279.83     2427.54    118.54 o 
   4  10   7      327.49      423.06     34.38 o 
   5  10   7      594.46      609.75     39.23 o 
   6  10   7      797.39      763.44     49.63 o 
   7  10   7     3688.71     3932.84    150.88 o 
   8  10   7      596.69      645.09     45.39 o 
   9  10   7     1680.50     1548.73     63.50 o 
  10  10   7      205.15      196.55     30.20 o 
  11  10   7       46.37       27.14     18.51 o 
  12  10   7       46.10       51.21     21.62 o 
  13  10   7     1933.99     1786.65     71.54 o 
  14  10   7      290.01      306.48     37.81 o 
  15  10   7     1266.70     1264.47     62.83 o 
  16  10   7       11.60       14.46     23.61 o 
  17  10   7      255.88      286.07     50.18 o 
   0  11   7     1163.82     1217.58     96.81 o 
   1  11   7      114.94      129.27     19.78 o 
   2  11   7        0.15        1.70     14.61 o 
   3  11   7        9.08       -1.25     14.91 o 
   4  11   7      585.03      653.17     41.16 o 
   5  11   7     1151.94     1239.88     65.33 o 
   6  11   7     1656.89     1818.25    135.75 o 
   7  11   7      259.75      229.67     32.36 o 
   8  11   7      170.16      146.93     27.08 o 
   9  11   7      728.25      777.17     50.90 o 
  10  11   7      186.41      170.99     29.99 o 
  11  11   7     1798.24     1620.83     88.11 o 
  12  11   7      198.96      192.78     32.92 o 
  13  11   7       21.53       25.82     20.44 o 
  14  11   7       30.56       14.17     20.01 o 
  15  11   7      637.97      572.01     56.10 o 
  16  11   7       21.14       77.90     31.46 o 
   1  12   7      650.29      672.66     55.27 o 
   2  12   7        1.50        2.12     14.72 o 
   3  12   7     1059.96     1053.06     51.80 o 
   4  12   7       87.87       53.13     19.67 o 
   5  12   7      491.53      533.61     43.02 o 
   6  12   7      466.92      500.25     38.91 o 
   7  12   7      600.05      540.15     44.15 o 
   8  12   7       65.38       58.41     22.22 o 
   9  12   7      570.01      547.09     45.80 o 
  10  12   7        9.04       18.74     19.69 o 
  11  12   7      177.05      176.22     31.60 o 
  12  12   7        4.44        2.69     19.71 o 
  13  12   7     1700.95     1577.16     70.33 o 
  14  12   7       14.22       38.37     27.56 o 
   0  13   7        1.11       -7.81     28.79 o 
   1  13   7     2149.21     2230.84    135.86 o 
   2  13   7        9.36       10.39     17.13 o 
   3  13   7       93.29      102.80     23.53 o 
   4  13   7      142.38      118.82     25.46 o 
   5  13   7     3080.64     3177.71    175.94 o 
   6  13   7       43.98       34.89     19.37 o 
   7  13   7      467.34      567.43     46.48 o 
   8  13   7      161.21      146.62     29.65 o 
   9  13   7      699.20      641.25     49.32 o 
  10  13   7      130.59      119.04     28.16 o 
  11  13   7     1596.27     1474.28     74.47 o 
  12  13   7      104.39       87.48     27.57 o 
   1  14   7      182.23      106.50     30.41 o 
   2  14   7      490.09      599.77     47.65 o 
   3  14   7     2933.49     3125.16    169.94 o 
   4  14   7        0.02        8.87     18.60 o 
   5  14   7      207.62      219.80     31.23 o 
   6  14   7      221.47      245.52     32.69 o 
   7  14   7     1182.13     1133.22     74.45 o 
   8  14   7       11.55        9.56     21.26 o 
   9  14   7      850.80      875.80     57.74 o 
  10  14   7      130.29       90.05     26.70 o 
   0  15   7       11.89        3.40     30.57 o 
   1  15   7     1073.79      993.27     67.45 o 
   2  15   7       25.81        9.51     23.99 o 
   3  15   7        3.59       36.37     22.63 o 
   4  15   7      173.74      255.90     32.51 o 
   5  15   7      727.45      766.19     49.63 o 
   6  15   7       81.27      110.32     26.46 o 
   7  15   7      434.22      451.80     42.07 o 
   1  16   7      341.58      310.71     45.95 o 
   2  16   7      301.87      258.84     54.86 o 
   2   0   8      409.16      309.89     68.75 o 
   4   0   8      562.11      437.18     42.90 o 
   6   0   8      137.48      139.93     30.06 o 
   8   0   8      540.31      626.16     50.68 o 
  10   0   8     1264.16     1254.33     76.42 o 
  12   0   8      777.19      807.48     74.07 o 
  14   0   8       48.44       53.89     35.13 o 
  16   0   8     2052.44     2182.04    130.30 o 
  18   0   8      616.66      568.03     75.26 o 
   1   1   8      227.01      280.73     28.95 o 
   2   1   8     1930.07     1652.51     56.68 o 
   3   1   8      182.83      215.28     26.56 o 
   4   1   8      836.84      759.10     41.53 o 
   5   1   8        3.20      -10.11     13.08 o 
   6   1   8      307.93      327.67     27.78 o 
   7   1   8      174.80      212.40     24.28 o 
   8   1   8      204.18      233.46     25.48 o 
   9   1   8      198.42      166.51     22.88 o 
  10   1   8      646.78      748.60     39.69 o 
  11   1   8       22.53       28.54     18.63 o 
  12   1   8     2112.53     2135.84     88.15 o 
  13   1   8      215.54      254.63     36.02 o 
  14   1   8     4298.23     4188.61    210.26 o 
  15   1   8       12.63        6.46     20.00 o 
  16   1   8      107.21      101.93     29.62 o 
  17   1   8        5.79        4.99     20.76 o 
  18   1   8      983.06      973.37     65.59 o 
  19   1   8       87.23       62.45     28.26 o 
   0   2   8     8185.67     7418.08    147.83 o 
   1   2   8       54.84       10.97     13.51 o 
   2   2   8      736.77      723.38     35.99 o 
   3   2   8       23.07       15.18     14.70 o 
   4   2   8     1481.77     1453.10     54.98 o 
   5   2   8      232.90      267.07     29.80 o 
   6   2   8     1261.33     1281.77     52.42 o 
   7   2   8        6.27        2.11     14.70 o 
   8   2   8        3.48        2.08     13.61 o 
   9   2   8     1522.78     1426.63     50.87 o 
  10   2   8     2278.43     2364.21     74.20 o 
  11   2   8       45.61       60.25     20.07 o 
  12   2   8     2174.76     2263.13     99.44 o 
  13   2   8       52.65       39.45     20.69 o 
  14   2   8      732.53      769.72     54.66 o 
  15   2   8        0.07       13.51     20.91 o 
  16   2   8     2698.41     2559.00     92.82 o 
  17   2   8       33.29       14.65     22.40 o 
  18   2   8      210.23      215.33     38.00 o 
  19   2   8        4.85       19.41     25.27 o 
   1   3   8       36.17       74.47     18.37 o 
   2   3   8     6045.06     6035.41    128.90 o 
   3   3   8        0.02       -7.66     12.81 o 
   4   3   8     1813.02     1806.46     61.63 o 
   5   3   8       98.14       79.74     21.62 o 
   6   3   8     2355.30     2308.44     69.02 o 
   7   3   8      709.70      591.53     40.77 o 
   8   3   8     5411.67     5411.37    104.86 o 
   9   3   8      150.61      143.41     28.57 o 
  10   3   8      144.48      127.75     27.65 o 
  11   3   8      756.62      738.50     45.76 o 
  12   3   8     2332.88     2394.29    119.22 o 
  13   3   8       87.54       80.19     22.32 o 
  14   3   8     1167.32     1246.35     64.78 o 
  15   3   8      163.07      179.62     33.35 o 
  16   3   8      128.67      145.64     34.93 o 
  17   3   8       23.92        2.83     21.34 o 
  18   3   8     1596.35     1447.83     74.51 o 
  19   3   8        5.76      -18.22     22.02 o 
   0   4   8    11417.26    11643.42    399.78 o 
   1   4   8      468.84      502.12     33.79 o 
   2   4   8      881.81      981.77     42.58 o 
   3   4   8        8.82        9.35     14.37 o 
   4   4   8     2793.40     2805.44     76.79 o 
   5   4   8        5.59       25.39     16.05 o 
   6   4   8     9900.78     9747.65    282.01 o 
   7   4   8       76.86       49.86     18.23 o 
   8   4   8      910.11      994.47     56.35 o 
   9   4   8        5.32       19.04     21.18 o 
  10   4   8     4653.36     4677.29    136.95 o 
  11   4   8       33.62       27.67     20.93 o 
  12   4   8     1335.31     1287.48     64.93 o 
  13   4   8       90.27       88.21     21.97 o 
  14   4   8     1378.74     1223.85     52.68 o 
  15   4   8      227.66      244.27     34.86 o 
  16   4   8     1921.21     1725.97    101.09 o 
  17   4   8       11.28       19.90     20.95 o 
  18   4   8       66.55       42.68     22.49 o 
   1   5   8       88.26       93.82     19.85 o 
   2   5   8     5278.24     5449.63    102.67 o 
   3   5   8      478.25      519.98     34.48 o 
   4   5   8     3571.72     3686.84     78.68 o 
   5   5   8       29.56       17.25     15.99 o 
   6   5   8     2742.30     2837.12     80.75 o 
   7   5   8        3.60       14.84     20.10 o 
   8   5   8     8583.17     8064.85    339.44 o 
   9   5   8        4.02       16.88     17.72 o 
  10   5   8      216.78      175.42     28.54 o 
  11   5   8      276.62      243.94     32.71 o 
  12   5   8     1017.03      976.62     53.79 o 
  13   5   8        2.52       -3.07     17.75 o 
  14   5   8     1298.19     1277.89     69.00 o 
  15   5   8      113.85      131.70     28.21 o 
  16   5   8      194.13      197.78     32.36 o 
  17   5   8       93.24       49.31     23.44 o 
  18   5   8     2220.46     2016.48    113.14 o 
   0   6   8      658.11      752.86     72.43 o 
   1   6   8      960.05     1100.87     45.91 o 
   2   6   8      135.85      145.63     22.50 o 
   3   6   8      303.13      326.02     30.17 o 
   4   6   8     2962.66     2949.72    105.77 o 
   5   6   8       44.29       32.80     16.89 o 
   6   6   8     4740.49     4498.14    163.20 o 
   7   6   8      126.90       73.23     22.10 o 
   8   6   8        6.69       38.61     17.62 o 
   9   6   8      252.75      193.94     29.77 o 
  10   6   8     2485.02     2521.08     79.71 o 
  11   6   8       50.99       20.09     18.44 o 
  12   6   8      829.05      790.02     50.94 o 
  13   6   8        1.86       -9.77     17.09 o 
  14   6   8      138.07      122.94     28.21 o 
  15   6   8        0.24       14.94     20.90 o 
  16   6   8     1722.57     1659.85     70.73 o 
  17   6   8       90.45       95.31     31.57 o 
   1   7   8       16.89       15.79     14.83 o 
   2   7   8      538.24      542.02     36.34 o 
   3   7   8      145.72      123.94     22.35 o 
   4   7   8     1928.66     1826.03     58.69 o 
   5   7   8       91.89       82.16     21.90 o 
   6   7   8      126.92      126.26     22.51 o 
   7   7   8      162.28      116.64     23.79 o 
   8   7   8     3034.75     3058.75     93.94 o 
   9   7   8       83.95       46.38     20.77 o 
  10   7   8      406.41      401.01     39.61 o 
  11   7   8       47.89       46.61     21.59 o 
  12   7   8      226.70      173.89     30.19 o 
  13   7   8        2.46        6.99     18.13 o 
  14   7   8     1355.41     1322.74     62.52 o 
  15   7   8       32.29       41.73     22.46 o 
  16   7   8       17.72       30.16     22.89 o 
  17   7   8        1.79       13.90     22.70 o 
   0   8   8      159.42      234.45     39.95 o 
   1   8   8       53.50       48.43     17.54 o 
   2   8   8      270.65      244.72     27.74 o 
   3   8   8       93.56       76.62     19.37 o 
   4   8   8     1144.80      986.47     50.79 o 
   5   8   8      148.54      138.35     24.35 o 
   6   8   8     1931.55     1764.96     61.24 o 
   7   8   8      153.18      136.80     24.56 o 
   8   8   8      211.99      218.13     29.28 o 
   9   8   8        0.37       -2.73     16.81 o 
  10   8   8      976.71      938.69     53.91 o 
  11   8   8      111.23      137.95     28.27 o 
  12   8   8      356.77      321.64     37.74 o 
  13   8   8       65.59       41.87     21.30 o 
  14   8   8       31.26       45.23     22.04 o 
  15   8   8        2.39       17.29     21.18 o 
  16   8   8     1465.64     1508.37     69.41 o 
   1   9   8       82.64       66.81     20.13 o 
   2   9   8      366.18      260.29     28.72 o 
   3   9   8       47.30       54.59     21.05 o 
   4   9   8      497.14      431.70     36.05 o 
   5   9   8       73.26       39.46     18.43 o 
   6   9   8       76.00       69.39     21.18 o 
   7   9   8        0.40       -0.26     16.00 o 
   8   9   8     1424.89     1381.69     63.42 o 
   9   9   8        1.31       -6.60     16.52 o 
  10   9   8      860.82      934.15     55.57 o 
  11   9   8       10.92       22.60     20.36 o 
  12   9   8      607.53      563.97     47.52 o 
  13   9   8       30.51       15.08     20.84 o 
  14   9   8     1073.22     1033.93     59.57 o 
  15   9   8       10.36       11.20     21.78 o 
   0  10   8     4540.86     4316.90    371.84 o 
   1  10   8      131.24      184.16     27.12 o 
   2  10   8      291.32      310.11     46.50 o 
   3  10   8        5.51       13.76     17.21 o 
   4  10   8      955.10      861.62     52.49 o 
   5  10   8      266.38      224.68     29.25 o 
   6  10   8     1246.85     1232.29     83.89 o 
   7  10   8        1.14        4.00     16.05 o 
   8  10   8        3.31        6.85     17.14 o 
   9  10   8        8.56       10.07     18.68 o 
  10  10   8     1170.12     1239.52     62.67 o 
  11  10   8        3.27       10.28     20.28 o 
  12  10   8     1010.35      981.25     59.11 o 
  13  10   8       18.21       20.02     23.31 o 
  14  10   8      347.15      334.56     42.36 o 
   1  11   8      195.70      214.27     32.03 o 
   2  11   8     2464.93     2588.91    139.46 o 
   3  11   8       15.46        5.74     18.15 o 
   4  11   8      987.66      996.84     58.99 o 
   5  11   8      179.93      157.69     27.04 o 
   6  11   8      826.66      752.93     47.55 o 
   7  11   8       37.86       31.45     19.91 o 
   8  11   8     1977.23     1923.38     68.07 o 
   9  11   8       68.16       28.13     21.60 o 
  10  11   8       62.81       58.63     24.29 o 
  11  11   8       17.76       33.14     23.28 o 
  12  11   8     1245.12     1317.71     66.37 o 
   0  12   8     5697.11     5344.03    193.61 o 
   1  12   8       98.52      117.63     28.70 o 
   2  12   8      283.93      304.25     34.44 o 
   3  12   8        2.19       19.68     20.47 o 
   4  12   8      931.46     1007.15     75.95 o 
   5  12   8       17.26       18.85     18.84 o 
   6  12   8     1379.86     1493.97     86.25 o 
   7  12   8       54.51       54.47     21.96 o 
   8  12   8      266.44      271.44     34.21 o 
   9  12   8       47.22       44.13     22.04 o 
  10  12   8     2208.06     2367.78    101.07 o 
   1  13   8       98.92       89.78     31.40 o 
   2  13   8     4533.06     4884.94    254.46 o 
   3  13   8       87.77      125.69     25.87 o 
   4  13   8      703.72      831.12     71.35 o 
   5  13   8       90.21       54.61     21.83 o 
   6  13   8      213.86      177.52     30.29 o 
   7  13   8      232.96      259.90     34.51 o 
   8  13   8      995.37      994.52     54.87 o 
   0  14   8     1052.82      928.35     95.51 o 
   1  14   8       99.71      141.29     36.17 o 
   2  14   8      258.40      214.11     40.21 o 
   3  14   8        5.84       12.09     22.45 o 
   4  14   8      476.61      533.56     44.77 o 
   1   0   9     2427.47     2380.51    119.71 o 
   3   0   9     4881.18     5347.19    188.85 o 
   5   0   9       18.50       18.20     37.23 o 
   7   0   9     2526.44     2544.80    123.34 o 
   9   0   9     3073.47     3008.58    115.97 o 
  11   0   9      276.81      348.09     71.15 o 
  13   0   9     3475.26     3257.77    439.54 o 
  15   0   9     1097.33     1018.14    137.81 o 
   0   1   9      695.33      706.73     73.88 o 
   1   1   9     4072.83     4143.81    109.49 o 
   2   1   9       74.56       58.23     24.76 o 
   3   1   9      332.43      385.88     48.71 o 
   4   1   9      643.37      646.55     50.19 o 
   5   1   9     2014.03     2105.21     79.30 o 
   6   1   9       30.71       25.90     20.51 o 
   7   1   9      359.99      379.40     36.37 o 
   8   1   9       12.44        9.78     17.53 o 
   9   1   9      760.78      785.36     47.93 o 
  10   1   9      517.02      543.87     48.43 o 
  11   1   9     2591.69     2575.98    118.91 o 
  12   1   9       26.00       42.64     25.13 o 
  13   1   9       10.31       25.06     23.63 o 
  14   1   9       14.74       15.81     22.23 o 
  15   1   9     1552.86     1381.77     73.78 o 
  16   1   9       51.24       44.21     28.06 o 
   1   2   9     1390.41     1392.18     66.01 o 
   2   2   9      667.97      579.28     48.31 o 
   3   2   9     2547.21     2345.64     83.51 o 
   4   2   9      274.64      306.30     34.13 o 
   5   2   9        0.19        5.93     16.44 o 
   6   2   9       25.15       50.00     20.50 o 
   7   2   9     1028.61      967.23     50.51 o 
   8   2   9       37.02       41.97     20.44 o 
   9   2   9      467.80      460.74     45.69 o 
  10   2   9      338.71      390.27     43.23 o 
  11   2   9      424.56      454.02     46.49 o 
  12   2   9      378.29      360.88     43.93 o 
  13   2   9     1397.11     1339.11     92.44 o 
  14   2   9       78.70       59.78     31.22 o 
  15   2   9      116.75      109.11     31.38 o 
  16   2   9       20.63       21.09     25.60 o 
   0   3   9      375.53      325.62     55.87 o 
   1   3   9     1068.29      892.44     61.71 o 
   2   3   9      400.68      408.70     36.85 o 
   3   3   9       22.85       11.10     17.09 o 
   4   3   9       16.63       23.61     18.84 o 
   5   3   9     2126.01     1942.82     67.93 o 
   6   3   9        0.01       -5.40     15.97 o 
   7   3   9      924.63      863.73     50.02 o 
   8   3   9        1.90       -8.55     17.87 o 
   9   3   9      692.86      697.66     53.15 o 
  10   3   9      974.52      866.58     61.97 o 
  11   3   9     1698.02     1660.15    103.48 o 
  12   3   9        5.38       17.26     23.11 o 
  13   3   9      321.98      277.41     47.33 o 
  14   3   9       61.06       58.59     32.97 o 
  15   3   9     1680.29     1554.21    146.96 o 
  16   3   9       12.20       14.47     28.24 o 
   1   4   9      240.45      187.54     25.65 o 
   2   4   9      192.46      195.34     28.82 o 
   3   4   9     1314.03      976.85     50.87 o 
   4   4   9       86.58       57.82     21.04 o 
   5   4   9      617.11      559.41     42.35 o 
   6   4   9        2.50       -9.36     16.85 o 
   7   4   9      411.96      355.06     41.81 o 
   8   4   9        3.91        9.59     20.18 o 
   9   4   9     1733.13     1590.61     72.83 o 
  10   4   9      122.21       92.73     27.31 o 
  11   4   9      155.26      145.09     32.69 o 
  12   4   9      124.69      100.15     29.85 o 
  13   4   9     2667.07     2629.97    137.54 o 
  14   4   9        1.46       14.20     26.11 o 
  15   4   9     1090.74     1074.04    103.98 o 
   0   5   9        3.78       -8.10     18.82 o 
   1   5   9      572.81      442.81     35.15 o 
   2   5   9       12.47        8.72     15.59 o 
   3   5   9        0.13        3.88     15.67 o 
   4   5   9      812.01      684.82     41.07 o 
   5   5   9     1361.16     1233.96     56.96 o 
   6   5   9      130.28      101.30     27.08 o 
   7   5   9      790.16      733.58     54.90 o 
   8   5   9       10.26       -0.65     19.19 o 
   9   5   9      117.85      124.60     30.34 o 
  10   5   9      279.21      265.97     39.42 o 
  11   5   9     1072.80     1044.73     64.30 o 
  12   5   9        5.82       15.47     23.40 o 
  13   5   9      190.61      156.38     34.88 o 
  14   5   9        2.74       10.92     23.47 o 
  15   5   9      837.56      771.67     72.78 o 
   1   6   9      126.06      109.42     22.42 o 
   2   6   9      612.72      618.89     40.41 o 
   3   6   9     1670.04     1545.19     70.15 o 
   4   6   9       42.32       42.89     18.39 o 
   5   6   9       38.00       35.63     20.67 o 
   6   6   9      193.94      245.32     33.05 o 
   7   6   9     3401.25     3257.81    106.52 o 
   8   6   9       26.94       38.20     24.39 o 
   9   6   9      824.30      770.44     58.88 o 
  10   6   9       53.38       57.24     26.31 o 
  11   6   9      224.16      245.44     39.65 o 
  12   6   9       37.14       65.41     28.34 o 
  13   6   9      814.05      762.65     60.57 o 
  14   6   9       51.20       50.67     27.32 o 
   0   7   9      142.97      104.11     33.88 o 
   1   7   9     2001.42     2051.59     78.61 o 
   2   7   9      319.55      322.91     32.53 o 
   3   7   9      132.53      114.27     23.42 o 
   4   7   9        1.87       23.21     20.27 o 
   5   7   9     4309.70     4219.02    133.62 o 
   6   7   9        2.18      -12.86     17.59 o 
   7   7   9      555.87      526.33     44.54 o 
   8   7   9       10.25       15.50     19.92 o 
   9   7   9     1604.05     1557.98     93.60 o 
  10   7   9      204.33      196.18     37.62 o 
  11   7   9     2323.90     2376.22     94.05 o 
  12   7   9       16.15       -5.53     18.75 o 
  13   7   9       13.13       15.03     21.41 o 
   1   8   9     1439.54     1528.95     65.03 o 
   2   8   9       49.36       76.92     22.48 o 
   3   8   9     3720.16     3943.17    103.27 o 
   4   8   9        1.35       34.30     21.75 o 
   5   8   9        7.29       19.10     19.88 o 
   6   8   9        4.18       -4.05     18.97 o 
   7   8   9     2609.99     2454.92     82.90 o 
   8   8   9       64.80       81.48     25.54 o 
   9   8   9     2351.98     2453.69     93.95 o 
  10   8   9      145.44      104.06     25.88 o 
  11   8   9      150.39      129.32     30.05 o 
  12   8   9      166.61      143.30     31.20 o 
   0   9   9      232.43      290.59     46.82 o 
   1   9   9      667.64      847.20     48.22 o 
   2   9   9        3.37        9.15     19.47 o 
   3   9   9      118.75      121.57     28.53 o 
   4   9   9      397.54      336.58     38.69 o 
   5   9   9     2026.17     2038.79     78.98 o 
   6   9   9      117.00      125.61     29.31 o 
   7   9   9      384.15      432.34     43.57 o 
   8   9   9        2.28        2.71     18.55 o 
   9   9   9     1129.77     1146.59     56.75 o 
  10   9   9        4.59       15.26     19.95 o 
  11   9   9     1033.34      976.03     55.92 o 
   1  10   9      228.71      221.34     34.38 o 
   2  10   9      135.32      102.69     27.99 o 
   3  10   9      791.49      752.08     52.74 o 
   4  10   9        5.67       -5.44     18.36 o 
   5  10   9       20.70       25.19     21.20 o 
   6  10   9      266.47      216.31     34.88 o 
   7  10   9     1032.69     1009.03     54.47 o 
   8  10   9       48.14       51.87     22.46 o 
   9  10   9      897.30      876.70     53.49 o 
   0  11   9        0.04       -1.71     31.74 o 
   1  11   9     1255.88     1113.86     61.04 o 
   2  11   9       67.71       48.93     24.42 o 
   3  11   9      196.78      193.64     33.50 o 
   4  11   9        4.93        6.95     21.03 o 
   5  11   9      977.13      933.18     59.16 o 
   6  11   9        3.02        6.66     20.27 o 
   7  11   9      942.63      935.97     55.39 o 
   1  12   9      344.97      239.63     41.96 o 
   2  12   9       23.35       13.07     22.52 o 
   2   0  10      427.25      373.55     64.53 o 
   4   0  10      975.13      948.66     86.50 o 
   6   0  10     3674.80     3439.15    152.79 o 
   8   0  10        0.48       24.68     31.84 o 
  10   0  10     2290.34     2413.86    193.35 o 
  12   0  10      565.65      439.54    104.48 o 
   1   1  10      102.19      124.07     31.50 o 
   2   1  10     2373.02     2131.76     85.57 o 
   3   1  10      177.79      221.14     37.71 o 
   4   1  10      691.18      638.09     54.03 o 
   5   1  10        0.09       -3.49     20.85 o 
   6   1  10      492.14      470.67     49.27 o 
   7   1  10        1.72        8.68     22.56 o 
   8   1  10     2090.57     1867.02     81.43 o 
   9   1  10        1.47       14.05     25.86 o 
  10   1  10       28.38       38.15     36.68 o 
  11   1  10        0.05       13.42     32.14 o 
  12   1  10      518.24      495.69     76.85 o 
   0   2  10     1375.50     1328.54     98.46 o 
   1   2  10       37.17      -10.33     20.54 o 
   2   2  10      101.53      108.86     29.65 o 
   3   2  10       90.98      102.32     29.80 o 
   4   2  10      807.01      816.19     59.27 o 
   5   2  10     1153.93     1080.19     85.04 o 
   6   2  10      998.00      875.41     60.39 o 
   7   2  10       23.48       20.10     22.58 o 
   8   2  10        7.07      -15.20     23.72 o 
   9   2  10       54.29       30.59     30.11 o 
  10   2  10      920.10      811.45     71.30 o 
  11   2  10      101.13       51.23     32.13 o 
   1   3  10        0.07       -7.77     19.83 o 
   2   3  10     1123.36     1119.14     64.51 o 
   3   3  10      268.43      348.02     44.02 o 
   4   3  10     1276.83     1273.01     84.33 o 
   5   3  10       13.45       17.10     23.14 o 
   6   3  10       39.95       25.46     23.78 o 
   7   3  10      549.69      540.26     60.72 o 
   8   3  10     1362.13     1388.55     75.49 o 
   9   3  10      124.10      162.19     35.82 o 
  10   3  10      419.91      404.30     64.14 o 
  11   3  10      392.03      439.57     50.79 o 
   0   4  10      681.74      820.46     84.28 o 
   1   4  10        1.05       11.43     21.80 o 
   2   4  10      338.79      375.33     45.02 o 
   3   4  10       17.85       24.37     25.07 o 
   4   4  10      986.71      984.17     63.64 o 
   5   4  10       45.29       40.47     26.02 o 
   6   4  10      784.69      778.51     59.25 o 
   7   4  10        2.54        7.21     22.69 o 
   8   4  10        7.34       29.12     23.75 o 
   9   4  10       12.71       -2.06     23.17 o 
  10   4  10      786.10      773.92     61.15 o 
  11   4  10        9.25       37.47     27.75 o 
   1   5  10      206.76      158.04     34.17 o 
   2   5  10      970.52     1153.68     67.68 o 
   3   5  10      204.57      243.45     34.88 o 
   4   5  10      527.40      540.12     46.19 o 
   5   5  10       19.78        2.53     21.43 o 
   6   5  10      355.56      358.88     45.20 o 
   7   5  10       92.06      117.06     32.04 o 
   8   5  10      534.18      456.70     49.75 o 
   9   5  10       47.64       29.30     26.25 o 
  10   5  10      243.30      281.66     43.76 o 
   0   6  10     1668.59     1609.12     87.58 o 
   1   6  10      192.57      256.24     35.81 o 
   2   6  10      422.02      373.75     40.61 o 
   3   6  10      335.54      348.09     39.69 o 
   4   6  10      644.49      634.80     56.09 o 
   5   6  10      648.30      649.43     56.83 o 
   6   6  10      957.30      806.44     61.55 o 
   7   6  10        2.54       -2.10     23.28 o 
   8   6  10        8.37       11.55     23.78 o 
   9   6  10        4.48       34.71     26.29 o 
   1   7  10        0.16        5.95     19.43 o 
   2   7  10     1021.33      870.80     51.00 o 
   3   7  10      156.62      173.28     37.52 o 
   4   7  10      742.13      686.86     59.06 o 
   5   7  10        0.74      -15.32     22.32 o 
   6   7  10      249.50      281.66     42.83 o 
   7   7  10       34.36       39.44     26.85 o 
   0   8  10     2484.56     2155.31    103.61 o 
   1   8  10      170.94      160.34     28.65 o 
   2   8  10      133.75      132.58     30.22 o 
   3   8  10       27.23       10.62     20.90 o 
   4   8  10      649.41      583.54     49.66 o 
   5   8  10       10.66       15.49     25.10 o 
   1   0  11       74.85       81.16     43.09 o 
   3   0  11      585.36      548.44     78.55 o 
   0   1  11        1.71      -27.30     40.23 o 
   1   1  11      350.53      343.47     48.29 o 
   2   1  11        9.97       13.39     25.24 o 
   3   1  11       57.34       47.34     29.15 o 
   1   2  11      443.49      396.55     50.60 o 
   2   2  11       60.52      123.35     35.02 o 
                                                 
